# Supplementary material for: The neural origin for asymmetric coding of surface color in the primate visual cortex
Source: Nat Commun. 2024 Jan 15;15:516. doi: 10.1038/s41467-024-44809-y (PMC10789876; doi:10.1038/s41467-024-44809-y)
Supplement: Supplementary file 4 — Source Data [file 41467_2024_44809_MOESM4_ESM.xlsx]

## Sheet: Fig1B_up
Red_avg	Green_avg	Blue_avg	Yellow_avg	Black_avg	White_avg	Red_se	Green_se	Blue_se	Yellow_se	Black_se	White_se
0.013316	0.007242	0.015034	0.002746	-0.00071	-0.0079	0.011922	0.01159	0.011329	0.011503	0.011774	0.010886
0.026064	0.003076	0.013913	0.002825	0.000392	-0.009	0.016152	0.015527	0.015283	0.015376	0.01567	0.015138
0.031171	0.00696	0.012435	-0.00285	0.003336	-0.0124	0.020015	0.019426	0.019165	0.019079	0.019609	0.018583
0.033212	0.000986	0.008174	-0.01189	-5.1e-05	-0.01544	0.020085	0.019046	0.019421	0.018752	0.019406	0.018622
0.027209	-0.00696	0.006358	-0.0096	0.001374	-0.01712	0.01996	0.018748	0.019433	0.018764	0.019639	0.018652
0.028972	-0.01378	-0.0051	-0.01937	0.004334	-0.01716	0.020352	0.018701	0.019348	0.018854	0.019608	0.018835
0.020456	-0.01267	0.003662	-0.02105	0.002511	-0.01309	0.020169	0.018506	0.02014	0.018781	0.019652	0.018448
0.016223	0.00126	0.005162	-0.01328	0.002952	-0.00956	0.020282	0.01909	0.020491	0.019015	0.019711	0.019057
0.006877	0.011252	0.006846	-0.0019	0.002147	-0.00997	0.019401	0.019576	0.020378	0.01934	0.019448	0.019042
0.015725	0.019137	0.010253	0.001857	-0.00052	-0.01429	0.019607	0.020099	0.020204	0.019439	0.01931	0.01881
0.013234	0.022474	0.021043	0.00433	-0.00293	-0.01344	0.019175	0.019684	0.020577	0.019159	0.019501	0.018808
0.015666	0.029697	0.023925	0.001355	-0.00132	-0.01716	0.019149	0.019685	0.020167	0.019129	0.019221	0.018621
0.019028	0.014698	0.017478	-0.00356	-0.00879	-0.0194	0.019034	0.019107	0.019601	0.018911	0.019344	0.018067
0.037042	0.020632	0.023375	0.006348	0.002501	-0.00781	0.019806	0.018922	0.019465	0.019226	0.019686	0.017909
0.033058	0.018502	0.028467	0.011097	0.00912	-0.0007	0.019454	0.018943	0.019717	0.019497	0.01946	0.018067
0.032531	0.024418	0.022456	0.010976	0.007484	0.005176	0.019453	0.019602	0.019465	0.019652	0.019355	0.01841
0.020255	0.022273	0.013667	0.014895	0.002502	0.000944	0.01926	0.019894	0.01909	0.020119	0.019479	0.018688
0.020149	0.024211	0.023945	0.020827	0.017799	0.004773	0.019405	0.019948	0.01936	0.020195	0.019675	0.018675
0.002159	0.016866	0.0198	0.002754	0.006923	-0.0061	0.01902	0.019728	0.019696	0.019899	0.01923	0.018809
-0.00108	0.018802	0.0146	0.00037	0.00495	-0.01768	0.019275	0.019604	0.020057	0.01998	0.019651	0.018957
0.001504	0.011727	0.012555	0.002809	0.007992	-0.01261	0.019297	0.019315	0.020109	0.019739	0.01938	0.018901
0.009065	0.01401	0.017718	0.005569	0.017615	-0.01738	0.019526	0.019544	0.020946	0.020091	0.019519	0.019047
0.003351	0.014469	0.014108	-0.00098	0.01529	-0.0237	0.019689	0.018882	0.020823	0.019975	0.019031	0.019129
0.00925	0.010059	0.010844	0.010006	0.010207	-0.01528	0.019923	0.019086	0.020839	0.020152	0.018874	0.019744
0.009615	0.011528	0.0091	0.021391	0.019924	-0.0041	0.019764	0.019056	0.020353	0.019986	0.018979	0.019693
0.012737	0.010461	0.013409	0.019289	0.016963	-0.0093	0.02014	0.018828	0.020593	0.020161	0.019185	0.01966
0.000371	-0.00089	0.007436	0.011107	0.010317	-0.00781	0.019649	0.018216	0.020261	0.019505	0.01968	0.019254
0.014146	0.008423	0.014309	0.014198	0.008774	-0.00443	0.01972	0.01914	0.02017	0.019453	0.019716	0.019147
0.020357	0.016518	0.019059	0.015856	0.02209	-0.0044	0.019865	0.018997	0.019989	0.019023	0.020024	0.01824
0.029957	0.022322	0.028414	0.007855	0.013148	-0.00333	0.020053	0.01924	0.020233	0.01879	0.019557	0.017944
0.026122	0.021598	0.029191	0.010789	0.012213	-0.00462	0.019991	0.019447	0.019863	0.018761	0.01921	0.018009
0.038983	0.024614	0.032199	0.015453	0.007612	-0.0004	0.020508	0.019895	0.019562	0.01885	0.018479	0.018417
0.035652	0.020946	0.028794	0.020227	0.004602	0.000557	0.020229	0.019871	0.020008	0.019346	0.018527	0.018643
0.030973	0.016436	0.026515	0.024553	-0.00409	-0.00214	0.019848	0.019741	0.019766	0.019436	0.018322	0.018913
0.025038	0.008524	0.01735	0.020901	-0.00242	-0.00789	0.019865	0.019581	0.019547	0.019877	0.018743	0.01909
0.012919	0.012714	0.009717	0.018763	-0.00048	-0.00768	0.01959	0.019785	0.019625	0.020109	0.01893	0.01918
0.000723	0.012354	0.009847	0.012053	0.005545	-0.01702	0.019343	0.019563	0.019681	0.019793	0.01979	0.018873
-0.0051	0.014381	0.010319	0.017966	0.016275	-0.01457	0.019097	0.01992	0.019472	0.019965	0.020201	0.018744
-0.00427	0.012102	0.017072	0.014209	0.033291	-0.00338	0.019158	0.019888	0.020199	0.020164	0.020954	0.019269
0.002454	0.013321	0.029273	0.013131	0.036841	0.011449	0.019588	0.019727	0.020961	0.01977	0.021144	0.020016
0.022947	0.013974	0.034184	0.008518	0.042905	0.017875	0.019879	0.019858	0.020984	0.019675	0.021669	0.020271
0.038268	0.0291	0.043863	0.019704	0.058828	0.035372	0.020028	0.020182	0.021152	0.019541	0.021565	0.020447
0.048799	0.035493	0.058622	0.012675	0.069503	0.046369	0.020397	0.020161	0.021659	0.019261	0.021961	0.021401
0.059076	0.04174	0.084791	0.014069	0.102353	0.047648	0.021079	0.020557	0.022578	0.019562	0.023206	0.021544
0.081671	0.058004	0.129597	0.020189	0.188803	0.072578	0.021332	0.021423	0.023661	0.019472	0.025499	0.022036
0.128856	0.065506	0.211743	0.032223	0.287689	0.103512	0.022847	0.021723	0.026641	0.019664	0.028443	0.023029
0.233307	0.070764	0.305781	0.036265	0.393975	0.142722	0.025854	0.02164	0.029037	0.019921	0.031971	0.024105
0.399162	0.065089	0.394227	0.045074	0.502252	0.168891	0.030551	0.021386	0.031343	0.020418	0.035264	0.024126
0.57979	0.080586	0.486406	0.049914	0.586025	0.191346	0.035228	0.022001	0.032734	0.020141	0.037507	0.024503
0.751948	0.082926	0.557888	0.06328	0.642232	0.190667	0.039254	0.021705	0.034125	0.020968	0.039171	0.024097
0.897737	0.089727	0.616956	0.080994	0.685995	0.190622	0.042742	0.021604	0.034667	0.021501	0.03944	0.023598
1.01611	0.102723	0.653382	0.104643	0.710904	0.19123	0.044698	0.021972	0.035278	0.022234	0.038916	0.023604
1.07031	0.122918	0.690068	0.126677	0.732051	0.199081	0.045369	0.022361	0.035983	0.022087	0.038213	0.02409
1.09428	0.134426	0.706353	0.146464	0.760051	0.211654	0.044877	0.022305	0.0367	0.022773	0.037978	0.024218
1.08671	0.142351	0.726354	0.166284	0.774059	0.223521	0.043964	0.022448	0.036669	0.022539	0.037168	0.024222
1.07221	0.163888	0.722265	0.185641	0.776672	0.229472	0.042991	0.02272	0.036571	0.022631	0.036657	0.024095
1.02567	0.174258	0.731948	0.188165	0.773297	0.222666	0.042277	0.023028	0.036929	0.022753	0.035931	0.023805
0.969685	0.195427	0.711935	0.195321	0.787497	0.222893	0.04084	0.023026	0.03614	0.02268	0.035741	0.023627
0.909654	0.207399	0.689554	0.20909	0.77607	0.216664	0.039766	0.023551	0.035366	0.023128	0.035443	0.023711
0.857474	0.22168	0.651477	0.223836	0.754808	0.213906	0.039115	0.023995	0.034771	0.023593	0.035019	0.024139
0.806827	0.234639	0.616083	0.233393	0.750868	0.213263	0.038212	0.02419	0.033464	0.02414	0.034789	0.024515
0.748668	0.239443	0.556727	0.246322	0.736318	0.213715	0.037076	0.024432	0.031715	0.024759	0.034732	0.025185
0.718968	0.232463	0.516744	0.2686	0.721723	0.199549	0.036354	0.024735	0.031029	0.026121	0.034756	0.024738
0.685084	0.232212	0.472957	0.280593	0.713448	0.196033	0.035562	0.024557	0.030406	0.026089	0.034147	0.025074
0.667078	0.239912	0.446614	0.276005	0.706077	0.189829	0.035327	0.025002	0.029603	0.026387	0.034317	0.024593
0.634866	0.241564	0.417378	0.275545	0.685022	0.179338	0.034562	0.025528	0.029441	0.026334	0.034358	0.024284
0.615899	0.254991	0.414724	0.298192	0.691895	0.171151	0.034184	0.025545	0.029242	0.026176	0.034907	0.023292
0.583648	0.259961	0.393039	0.2835	0.6708	0.165918	0.033411	0.025501	0.028796	0.025601	0.034307	0.023267
0.568966	0.268969	0.388194	0.279284	0.663136	0.164313	0.033015	0.025623	0.028112	0.025585	0.034219	0.022388
0.539782	0.276683	0.36737	0.282554	0.641623	0.155738	0.032639	0.025488	0.02765	0.025345	0.033659	0.022347
0.532609	0.2657	0.351456	0.281563	0.617818	0.152943	0.032759	0.025419	0.027534	0.02539	0.033663	0.02236
0.514141	0.251191	0.309381	0.26703	0.595204	0.148218	0.032157	0.02548	0.026828	0.02535	0.033137	0.022861
0.490951	0.249273	0.293437	0.263017	0.575663	0.142619	0.031953	0.025803	0.026572	0.025063	0.033072	0.022564
0.471287	0.247179	0.272439	0.260704	0.553995	0.144276	0.032187	0.025663	0.026694	0.024994	0.032314	0.022792
0.458576	0.234974	0.265492	0.263793	0.561616	0.145286	0.031772	0.025404	0.026733	0.025117	0.032205	0.022971
0.440791	0.245727	0.256633	0.27501	0.567056	0.147386	0.031071	0.02526	0.026286	0.025146	0.031605	0.022644
0.428796	0.24729	0.262842	0.280752	0.546989	0.150444	0.030617	0.025084	0.026816	0.025611	0.030828	0.022294
0.415393	0.258895	0.264388	0.284741	0.539295	0.163582	0.030198	0.025081	0.026591	0.025543	0.030765	0.022722
0.389111	0.263888	0.260199	0.285206	0.531427	0.159625	0.028814	0.025229	0.026143	0.025599	0.031023	0.022491
0.38126	0.266579	0.254056	0.281472	0.509061	0.164336	0.02857	0.025543	0.026193	0.025757	0.031013	0.022748
0.373424	0.258787	0.258106	0.266942	0.496735	0.162313	0.028187	0.025317	0.026453	0.025322	0.03074	0.022755
0.366972	0.252889	0.246664	0.247131	0.498343	0.164927	0.028472	0.025217	0.026302	0.024694	0.03112	0.023173
0.365001	0.232277	0.233568	0.249461	0.488709	0.16566	0.028188	0.024836	0.026206	0.025168	0.030589	0.023279
0.367821	0.221345	0.232186	0.238235	0.479828	0.16315	0.028806	0.024922	0.026398	0.025233	0.030464	0.023375
0.369455	0.222505	0.226197	0.230416	0.480276	0.156649	0.028416	0.024547	0.026307	0.024907	0.030395	0.022551
0.353234	0.220522	0.206647	0.230099	0.480921	0.16823	0.028296	0.024528	0.0255	0.025091	0.030449	0.023005
0.341953	0.216434	0.186181	0.233933	0.479609	0.168503	0.027484	0.024535	0.024647	0.025092	0.030313	0.022942
0.321239	0.205876	0.177944	0.220531	0.479614	0.153336	0.026899	0.024467	0.024417	0.025347	0.030383	0.022658
0.314757	0.193693	0.165662	0.223146	0.484786	0.152886	0.026085	0.02402	0.023763	0.024937	0.030415	0.02278
0.310861	0.183995	0.165775	0.23126	0.484565	0.15845	0.026358	0.023675	0.023488	0.024627	0.029809	0.022972
0.312529	0.173224	0.157735	0.225577	0.476071	0.153543	0.026272	0.023288	0.023426	0.024521	0.029636	0.02243
0.307758	0.177922	0.167295	0.223226	0.475918	0.152666	0.026304	0.02344	0.023982	0.024371	0.029044	0.021863
0.313679	0.189223	0.174432	0.225051	0.481263	0.167927	0.026688	0.023481	0.023895	0.023864	0.029157	0.022087
0.304446	0.187235	0.171379	0.221535	0.475677	0.165988	0.026909	0.023195	0.024133	0.02408	0.02873	0.021699
0.286955	0.19525	0.162279	0.216538	0.477217	0.169168	0.026502	0.023406	0.023801	0.02463	0.028932	0.021784
0.290016	0.206317	0.164234	0.215362	0.478752	0.168063	0.026634	0.023769	0.023787	0.024565	0.028961	0.022096
0.281853	0.186269	0.148517	0.204583	0.467296	0.160582	0.026956	0.023598	0.023457	0.02487	0.029532	0.022646
0.27267	0.18103	0.14578	0.204804	0.460137	0.156578	0.026599	0.023591	0.023831	0.024544	0.029327	0.0228
0.270469	0.178625	0.152825	0.194748	0.461421	0.156547	0.026297	0.023964	0.023902	0.024275	0.029572	0.023148
0.273957	0.169637	0.160461	0.184976	0.455257	0.156388	0.026231	0.023739	0.024381	0.023568	0.029408	0.023279
0.25346	0.162237	0.163647	0.182882	0.456379	0.166625	0.025379	0.023727	0.024492	0.023498	0.029402	0.023331
0.252517	0.172656	0.182637	0.186389	0.466158	0.166647	0.024845	0.023623	0.024393	0.023136	0.028934	0.022942
0.255771	0.170713	0.178139	0.190107	0.472552	0.168225	0.024939	0.023402	0.023957	0.023183	0.029139	0.022618
0.263648	0.176714	0.167122	0.196726	0.459631	0.170978	0.025261	0.023324	0.023731	0.023414	0.028891	0.022839
0.260516	0.179464	0.162329	0.200757	0.458902	0.169801	0.025347	0.023931	0.024006	0.023888	0.029103	0.023049
0.262398	0.173639	0.159803	0.187086	0.455589	0.166363	0.025354	0.023801	0.023765	0.02342	0.028942	0.022949
0.257293	0.167972	0.14865	0.189569	0.444243	0.164633	0.025578	0.023879	0.023626	0.023459	0.029478	0.023041
0.245574	0.173008	0.153308	0.189794	0.442168	0.165911	0.025261	0.024284	0.023611	0.02338	0.029377	0.023747
0.238152	0.17103	0.161915	0.186946	0.450875	0.158545	0.025168	0.023864	0.023456	0.023118	0.029616	0.023341
0.239585	0.162013	0.151863	0.187312	0.451609	0.160732	0.025404	0.023442	0.022674	0.022858	0.02961	0.023135
0.245544	0.176518	0.15155	0.203506	0.454282	0.152518	0.025728	0.023646	0.022747	0.023236	0.029637	0.023156
0.2581	0.181038	0.157302	0.208675	0.461995	0.158613	0.025713	0.023713	0.023057	0.023704	0.029539	0.02297
0.2667	0.171944	0.158391	0.20305	0.46134	0.157123	0.025928	0.023104	0.02305	0.02375	0.02993	0.022626
0.261056	0.169276	0.156932	0.207644	0.444463	0.15891	0.025723	0.023304	0.023367	0.023907	0.029559	0.022313
0.249827	0.172547	0.154315	0.192487	0.438936	0.14413	0.025296	0.023688	0.023643	0.023875	0.029705	0.022266
0.242115	0.15742	0.147859	0.188747	0.415068	0.134583	0.025582	0.023275	0.023816	0.024172	0.029305	0.022031
0.231953	0.152247	0.144442	0.177793	0.400002	0.133475	0.025655	0.022848	0.023918	0.023207	0.029043	0.022259
0.228941	0.149622	0.15043	0.167423	0.38363	0.120464	0.025634	0.023051	0.024235	0.022712	0.028461	0.021644
0.221358	0.154684	0.140026	0.158168	0.383927	0.118211	0.025657	0.023101	0.023952	0.022624	0.028331	0.022239
0.22323	0.149327	0.146533	0.159447	0.363753	0.125939	0.025528	0.022201	0.02401	0.022668	0.027705	0.022718
0.21856	0.14315	0.145887	0.155815	0.374041	0.130213	0.025195	0.021976	0.023828	0.022292	0.028281	0.022871
0.215071	0.146386	0.146348	0.154728	0.375236	0.123296	0.024671	0.022316	0.023457	0.022316	0.028467	0.022619
0.212891	0.145725	0.131469	0.15489	0.367612	0.129262	0.024666	0.02227	0.022913	0.022771	0.028127	0.022778
0.219972	0.128536	0.140302	0.155054	0.369202	0.124464	0.024511	0.021901	0.023164	0.022667	0.028661	0.02222
0.217914	0.128791	0.126947	0.149069	0.375542	0.114558	0.024622	0.022245	0.022588	0.022146	0.028584	0.021328
0.206856	0.127838	0.129224	0.142884	0.363717	0.115251	0.024302	0.022052	0.022527	0.022189	0.028132	0.021345
0.20735	0.136064	0.121897	0.138598	0.364723	0.122794	0.024619	0.022038	0.022427	0.022436	0.028237	0.02144
0.213899	0.147049	0.116348	0.146935	0.359192	0.134052	0.024805	0.022176	0.022377	0.02267	0.028121	0.021709
0.207164	0.155827	0.110588	0.14115	0.358249	0.134499	0.02483	0.022826	0.022345	0.022908	0.028157	0.022135
0.192945	0.150758	0.10847	0.138929	0.356841	0.136931	0.024459	0.022999	0.022811	0.023099	0.028223	0.022751
0.204491	0.152505	0.103226	0.134428	0.365465	0.131078	0.025427	0.023311	0.022681	0.023008	0.028052	0.02239
0.199852	0.134966	0.107421	0.132356	0.36007	0.12868	0.025413	0.022997	0.02271	0.022906	0.027639	0.022211
0.191343	0.121167	0.107235	0.127709	0.352885	0.109701	0.025526	0.023316	0.022962	0.022837	0.027788	0.021907
0.191315	0.121995	0.096435	0.122854	0.34651	0.114955	0.025545	0.023502	0.022407	0.022497	0.027321	0.022144
0.200268	0.113189	0.103308	0.125547	0.335938	0.119038	0.025752	0.023349	0.022307	0.022474	0.027394	0.022135
0.19355	0.108107	0.096825	0.12745	0.320556	0.116517	0.025747	0.023237	0.022573	0.022753	0.02747	0.022652
0.20659	0.111302	0.099471	0.128875	0.320047	0.120359	0.02624	0.023514	0.022793	0.022725	0.026826	0.023063
0.201697	0.113348	0.100522	0.124942	0.324973	0.125751	0.025969	0.023231	0.022635	0.022592	0.026937	0.023247
0.205694	0.112609	0.109386	0.137806	0.32118	0.129485	0.025995	0.022666	0.023476	0.022655	0.02738	0.022785
0.210545	0.118946	0.097216	0.134453	0.321756	0.125523	0.026269	0.022861	0.023397	0.022713	0.027411	0.022332
0.227999	0.129706	0.095162	0.136336	0.336865	0.141094	0.025821	0.023178	0.022809	0.022347	0.027636	0.022458
0.21874	0.136725	0.0871	0.141249	0.335536	0.136661	0.025466	0.023417	0.02238	0.022652	0.028642	0.022121
0.225204	0.133171	0.0851	0.141616	0.33145	0.13498	0.02569	0.023536	0.022738	0.022652	0.028232	0.022079
0.225366	0.13593	0.078834	0.138119	0.330278	0.139779	0.025928	0.024279	0.021974	0.022721	0.027807	0.022239
0.22547	0.135794	0.08038	0.140984	0.343781	0.140577	0.025724	0.023963	0.021617	0.02309	0.027937	0.022256
0.213232	0.127925	0.087752	0.139724	0.325895	0.125787	0.025384	0.023682	0.022046	0.023351	0.02722	0.022009
0.207211	0.12614	0.093365	0.135959	0.31769	0.126051	0.024693	0.023299	0.02189	0.023051	0.026056	0.021652
0.199864	0.132013	0.096658	0.129799	0.32341	0.130924	0.024746	0.023432	0.021652	0.022644	0.026073	0.021729
0.200887	0.128344	0.105333	0.140906	0.333911	0.123347	0.024627	0.02265	0.021764	0.022967	0.025981	0.021476
0.201069	0.139804	0.105752	0.15152	0.328113	0.128837	0.024574	0.023133	0.021578	0.023005	0.026048	0.02156
0.206656	0.144442	0.109175	0.148547	0.334641	0.134633	0.024853	0.023025	0.021378	0.022874	0.026289	0.021435
0.21152	0.16209	0.123397	0.136592	0.32957	0.129344	0.025158	0.023921	0.023275	0.022492	0.026973	0.02183
0.216211	0.157003	0.126942	0.139185	0.337721	0.124662	0.02521	0.023528	0.0237	0.022506	0.026915	0.021558
0.21447	0.150233	0.118716	0.116374	0.320265	0.116582	0.025255	0.023311	0.02378	0.022111	0.026799	0.021703
0.20803	0.135011	0.118771	0.110446	0.310178	0.113243	0.025423	0.022427	0.024168	0.022094	0.025974	0.021887
0.204377	0.133693	0.132089	0.117214	0.314796	0.119169	0.025267	0.022471	0.024769	0.021958	0.025946	0.021847
0.198582	0.10176	0.103252	0.126565	0.31627	0.115968	0.025985	0.021321	0.023216	0.02241	0.025451	0.021833
0.206257	0.101309	0.096631	0.141616	0.297757	0.116338	0.026288	0.021603	0.022638	0.023005	0.025631	0.021852
0.207797	0.097605	0.086568	0.137654	0.309476	0.120762	0.026589	0.021917	0.022417	0.02268	0.025937	0.022205
0.203264	0.095751	0.087424	0.134882	0.307797	0.113868	0.026317	0.022135	0.02242	0.022532	0.026235	0.021893
0.205486	0.090015	0.076151	0.140483	0.306118	0.110801	0.026837	0.022227	0.022135	0.022921	0.026199	0.021953
0.198631	0.082359	0.078393	0.125784	0.318457	0.098829	0.026271	0.022111	0.022196	0.022994	0.026689	0.02169
0.178874	0.072542	0.080156	0.111673	0.317746	0.095953	0.025285	0.021262	0.022266	0.022401	0.02655	0.021642
0.182878	0.079684	0.092757	0.122894	0.319963	0.103677	0.025118	0.021139	0.022357	0.022549	0.02645	0.021684
0.204431	0.086241	0.106633	0.119164	0.326245	0.110675	0.025434	0.021598	0.02249	0.022186	0.026611	0.022123
0.18355	0.090655	0.094923	0.109022	0.318414	0.103048	0.024864	0.021712	0.022345	0.021951	0.026961	0.022268
0.187124	0.107058	0.101909	0.117421	0.326832	0.11834	0.024861	0.022407	0.022344	0.022176	0.027256	0.022499
0.193813	0.113265	0.097998	0.114824	0.333264	0.120416	0.025124	0.022616	0.022129	0.022638	0.027475	0.022448
0.178115	0.112412	0.092458	0.106831	0.321591	0.104276	0.024785	0.022875	0.022198	0.022878	0.027167	0.022275
0.154816	0.101087	0.081922	0.101637	0.319028	0.104481	0.024853	0.022644	0.022137	0.022592	0.027657	0.021811
0.168525	0.0915	0.083459	0.096181	0.310465	0.111204	0.024937	0.02238	0.022301	0.022404	0.027547	0.021722
0.182513	0.089066	0.080341	0.104702	0.296286	0.114449	0.02528	0.022076	0.02241	0.022401	0.027145	0.021835
0.179632	0.086713	0.08504	0.099526	0.288022	0.107675	0.02541	0.022023	0.022446	0.021873	0.026929	0.021957
0.188064	0.077776	0.096891	0.097628	0.282423	0.114785	0.025872	0.021941	0.022995	0.021889	0.026954	0.021921
0.198666	0.093047	0.100632	0.111747	0.277637	0.112446	0.0259	0.022289	0.022797	0.02237	0.026295	0.022127
0.203942	0.102258	0.108376	0.106569	0.277749	0.111659	0.026291	0.022735	0.02297	0.022106	0.026169	0.021948
0.198728	0.125204	0.115762	0.103009	0.278981	0.110527	0.025841	0.02332	0.02267	0.021789	0.026354	0.021839
0.201051	0.130413	0.10743	0.111313	0.291572	0.114501	0.025694	0.023693	0.022666	0.022161	0.026859	0.021373
0.20418	0.145706	0.10182	0.118267	0.311003	0.10936	0.025708	0.023827	0.022206	0.021829	0.027279	0.021123
0.19509	0.131408	0.117585	0.104285	0.314657	0.100255	0.025415	0.023231	0.023636	0.021876	0.02749	0.020702
0.192512	0.124941	0.119912	0.106492	0.320646	0.096893	0.025143	0.02288	0.023331	0.022115	0.027414	0.02061
0.177703	0.096085	0.103742	0.095351	0.309043	0.087499	0.025158	0.022196	0.023464	0.022221	0.027116	0.020076
0.178755	0.091183	0.108331	0.081894	0.30023	0.092518	0.025704	0.022067	0.023587	0.0219	0.026538	0.020886
0.16923	0.082082	0.101253	0.080229	0.290034	0.092867	0.025395	0.021953	0.023431	0.022221	0.026675	0.020707
0.17423	0.084552	0.080587	0.081573	0.290607	0.101489	0.025213	0.022085	0.021935	0.022209	0.026309	0.021408
0.178294	0.089383	0.081763	0.085464	0.281093	0.098806	0.025338	0.02232	0.021738	0.02216	0.02588	0.021674
0.196409	0.094229	0.099541	0.095977	0.280762	0.100822	0.025663	0.022199	0.021951	0.022388	0.025749	0.022035
0.192362	0.091027	0.095085	0.104656	0.286376	0.088051	0.025148	0.022133	0.022013	0.022822	0.026018	0.021462
0.198489	0.106305	0.098232	0.118334	0.282994	0.092285	0.024647	0.022291	0.022241	0.022793	0.025387	0.021807
0.19659	0.110022	0.096962	0.121694	0.284174	0.093742	0.024663	0.022491	0.022325	0.02283	0.02559	0.021605
0.17691	0.11036	0.08909	0.116539	0.299135	0.091787	0.024014	0.022209	0.022744	0.022998	0.026495	0.021317
0.167039	0.115332	0.095008	0.119026	0.304703	0.103353	0.023563	0.022329	0.022768	0.022554	0.026557	0.021547
0.15882	0.122332	0.094421	0.109179	0.298514	0.111211	0.023725	0.022611	0.022653	0.021937	0.02655	0.02216
0.153934	0.107911	0.097194	0.094594	0.296066	0.107265	0.02429	0.022345	0.0227	0.021888	0.026623	0.021843
0.155231	0.10436	0.106272	0.088685	0.30169	0.098768	0.024289	0.021827	0.022599	0.021362	0.026673	0.021191
0.166301	0.096094	0.110643	0.086516	0.291503	0.10304	0.024479	0.021843	0.022576	0.021086	0.026435	0.021448
0.17737	0.093485	0.094283	0.081927	0.287844	0.10288	0.02468	0.021838	0.022156	0.021051	0.026554	0.021255
0.188674	0.100402	0.108781	0.094539	0.288264	0.110196	0.024128	0.021636	0.02224	0.021451	0.02618	0.020868
0.191959	0.101891	0.13479	0.09324	0.293384	0.108635	0.023987	0.021462	0.023086	0.021396	0.026701	0.021001
0.18057	0.098487	0.124718	0.086834	0.274898	0.09982	0.023683	0.022007	0.023504	0.021807	0.026649	0.021585
0.183257	0.106389	0.131278	0.093562	0.282784	0.099222	0.023542	0.021836	0.023481	0.021803	0.026644	0.021174
0.164264	0.101025	0.131708	0.082423	0.274181	0.090543	0.02365	0.021695	0.023783	0.022022	0.026418	0.021546
0.148998	0.089862	0.122767	0.077861	0.276567	0.081204	0.023572	0.021518	0.023738	0.021939	0.026469	0.021588
0.15427	0.089539	0.101565	0.082419	0.274056	0.088435	0.023671	0.021421	0.022992	0.021866	0.026365	0.021646
0.162248	0.092204	0.107491	0.087986	0.276287	0.098986	0.02398	0.020914	0.022894	0.021619	0.025761	0.021505
0.14644	0.079299	0.101033	0.081849	0.263557	0.09445	0.024033	0.021512	0.023049	0.021864	0.025373	0.021923
0.151778	0.073112	0.096118	0.087295	0.29112	0.093564	0.023803	0.021413	0.022579	0.021596	0.026062	0.021364
0.164246	0.07543	0.095656	0.093779	0.290656	0.091983	0.024055	0.021495	0.022658	0.021692	0.026097	0.021098
0.154092	0.071351	0.083747	0.080501	0.293718	0.085345	0.023705	0.021943	0.022178	0.021278	0.025701	0.0213
0.15785	0.07697	0.077518	0.086529	0.29954	0.085475	0.024103	0.022128	0.022029	0.02148	0.026132	0.021148
0.1731	0.08888	0.077703	0.088706	0.306784	0.084451	0.024325	0.021801	0.02173	0.021235	0.026447	0.020825
0.177138	0.094189	0.080517	0.08371	0.283591	0.076733	0.024283	0.02199	0.022063	0.02101	0.025404	0.020884
0.173705	0.091327	0.080562	0.071883	0.281594	0.082771	0.024373	0.022127	0.021857	0.020748	0.025825	0.021022
0.175369	0.089346	0.088479	0.086168	0.273424	0.085744	0.024128	0.02166	0.021939	0.021083	0.025638	0.020815
0.180394	0.084913	0.095641	0.085526	0.276298	0.081647	0.024144	0.021909	0.022052	0.020938	0.025821	0.020715
0.17879	0.084473	0.094	0.090425	0.280574	0.082455	0.023832	0.021797	0.021781	0.020998	0.025643	0.020761
0.179984	0.080462	0.096894	0.098467	0.271332	0.097143	0.024313	0.021692	0.021657	0.021406	0.025585	0.020946
0.183476	0.081561	0.096079	0.100316	0.268352	0.107414	0.024139	0.021934	0.021637	0.021233	0.025232	0.021447
0.184392	0.071554	0.091274	0.095312	0.269933	0.107133	0.024606	0.021731	0.021557	0.021434	0.025838	0.021471
0.17912	0.067415	0.091065	0.096151	0.259558	0.109953	0.024076	0.021151	0.021487	0.021481	0.0254	0.022006
0.175003	0.062999	0.092842	0.094447	0.256871	0.127915	0.024132	0.021033	0.02207	0.021215	0.025346	0.022551
0.17805	0.061229	0.095688	0.092896	0.260918	0.117083	0.023971	0.020864	0.022247	0.021254	0.025912	0.022368
0.179388	0.059477	0.090463	0.09224	0.260898	0.098581	0.024224	0.020348	0.022368	0.021312	0.025879	0.021801
0.181453	0.072326	0.098448	0.092325	0.263477	0.10277	0.024339	0.020614	0.022751	0.021243	0.025555	0.021697
0.175806	0.08174	0.103299	0.091158	0.258511	0.102515	0.02438	0.021046	0.023029	0.021381	0.025721	0.021227
0.174838	0.082523	0.112527	0.093139	0.255917	0.086327	0.024394	0.021034	0.022695	0.021521	0.025519	0.021017
0.166559	0.087822	0.145893	0.0896	0.25799	0.08859	0.024076	0.021198	0.024718	0.021305	0.025176	0.021174
0.169387	0.091378	0.167708	0.095937	0.252575	0.093819	0.023419	0.021386	0.024941	0.021619	0.025199	0.021262
0.167606	0.089478	0.159581	0.096161	0.245475	0.087496	0.023196	0.021812	0.024749	0.021658	0.024831	0.021534
0.169268	0.086064	0.156132	0.087246	0.249654	0.086422	0.023624	0.022393	0.025099	0.021457	0.025144	0.022188
0.171217	0.102615	0.144914	0.079048	0.248693	0.087715	0.023691	0.023169	0.024834	0.021188	0.02553	0.021798
0.17588	0.10506	0.101728	0.087104	0.248056	0.089227	0.023534	0.023213	0.0225	0.021214	0.02549	0.021767
0.174328	0.108352	0.084123	0.083762	0.251311	0.083641	0.024142	0.023621	0.022307	0.021205	0.025395	0.021662
0.17521	0.112266	0.089452	0.080592	0.25527	0.08547	0.024454	0.023369	0.022563	0.020939	0.025879	0.021676
0.180906	0.113774	0.087583	0.086205	0.256519	0.086615	0.024144	0.022707	0.02162	0.021017	0.02547	0.021214
0.177593	0.099145	0.082143	0.082878	0.256347	0.080352	0.024081	0.022244	0.02193	0.02129	0.025145	0.021125
0.184948	0.100274	0.0934	0.087226	0.259871	0.081183	0.024376	0.021898	0.022432	0.021494	0.02498	0.020866
0.188061	0.108728	0.099278	0.085699	0.263755	0.089596	0.024639	0.022442	0.022951	0.021316	0.025405	0.021413
0.189541	0.107326	0.091285	0.096233	0.263579	0.086088	0.024483	0.022414	0.022537	0.021667	0.025348	0.021201
0.191303	0.099141	0.091378	0.096284	0.265399	0.087539	0.024844	0.022723	0.022748	0.022029	0.025238	0.021262
0.192578	0.101791	0.096415	0.103664	0.258438	0.091984	0.024773	0.022664	0.022488	0.021887	0.024905	0.02132
0.186309	0.100769	0.091728	0.100595	0.248117	0.083806	0.024817	0.023088	0.021964	0.021931	0.025128	0.021481
0.180283	0.09236	0.090694	0.097407	0.248623	0.080351	0.024358	0.022172	0.021508	0.021805	0.024773	0.020888
0.182397	0.083695	0.093978	0.087636	0.246183	0.076424	0.024358	0.022057	0.021534	0.021278	0.024265	0.02046
0.181532	0.091227	0.099815	0.088648	0.23835	0.070177	0.023945	0.021705	0.022067	0.020983	0.024391	0.020085
0.181661	0.094545	0.097116	0.07943	0.234639	0.057995	0.024157	0.021657	0.022105	0.021196	0.024761	0.02003
0.185194	0.094874	0.09121	0.078716	0.246867	0.0623	0.023887	0.021191	0.021977	0.021224	0.024744	0.020211
0.189824	0.098857	0.088993	0.082894	0.240133	0.061223	0.024032	0.021638	0.021683	0.021318	0.024445	0.020482
0.187387	0.110794	0.090121	0.081615	0.233326	0.075301	0.023729	0.021579	0.021738	0.021254	0.024045	0.020819
0.190554	0.109576	0.076928	0.089807	0.235888	0.074111	0.024108	0.021733	0.021164	0.021433	0.024043	0.020751
0.186786	0.090819	0.072273	0.092112	0.233858	0.083366	0.024085	0.021274	0.021084	0.021609	0.024259	0.021081
0.188819	0.096104	0.079802	0.08792	0.240573	0.087838	0.024232	0.021457	0.021229	0.020793	0.024404	0.020912
0.191599	0.090256	0.084498	0.098318	0.256247	0.098787	0.024235	0.020501	0.021123	0.020986	0.02518	0.020706
0.195957	0.087567	0.085184	0.104565	0.26418	0.09024	0.024413	0.020795	0.021001	0.021404	0.025501	0.020479
0.179568	0.080286	0.080278	0.098308	0.270344	0.097836	0.02435	0.02033	0.020773	0.02124	0.025578	0.020789
0.201414	0.088733	0.084104	0.10622	0.280326	0.099149	0.024245	0.0205	0.020706	0.021272	0.025781	0.0203
0.1972	0.087719	0.077289	0.100831	0.268343	0.093617	0.024292	0.02058	0.020798	0.022081	0.025561	0.020232
0.198522	0.090153	0.079798	0.096994	0.258914	0.0819	0.024438	0.021048	0.021423	0.021771	0.025263	0.020017
0.207207	0.094073	0.088402	0.097483	0.264628	0.085271	0.024627	0.021092	0.021651	0.021447	0.025459	0.020286
0.217872	0.101602	0.110305	0.095938	0.265349	0.088069	0.024518	0.021402	0.021991	0.021492	0.025742	0.020628
0.207219	0.098242	0.112799	0.098012	0.273269	0.091591	0.02502	0.021482	0.022479	0.021327	0.025588	0.020669
0.210396	0.0958	0.119411	0.104931	0.283466	0.095054	0.02502	0.021147	0.022527	0.020897	0.025827	0.020941
0.198107	0.088518	0.105754	0.099126	0.278614	0.091723	0.02497	0.021223	0.021942	0.020848	0.025413	0.021176
0.189803	0.083117	0.10673	0.091024	0.274269	0.092605	0.024788	0.021004	0.022212	0.02103	0.025377	0.021098
0.183915	0.071327	0.090094	0.084614	0.269706	0.085505	0.02443	0.02096	0.022038	0.020848	0.025373	0.020854
0.179388	0.075345	0.09079	0.082392	0.26207	0.090357	0.023975	0.020808	0.021593	0.020699	0.025189	0.021266
0.169841	0.075746	0.093472	0.078654	0.25011	0.094713	0.023746	0.02108	0.021542	0.020696	0.024916	0.021484
0.175508	0.073445	0.104876	0.085046	0.25127	0.098419	0.023609	0.020627	0.021646	0.020922	0.025064	0.021227
0.170195	0.056979	0.082616	0.072909	0.243185	0.093432	0.023444	0.020371	0.021118	0.020926	0.025482	0.021535
0.181473	0.062044	0.081042	0.081039	0.242666	0.103212	0.024043	0.020795	0.021147	0.021115	0.02537	0.021729
0.173313	0.055908	0.072168	0.076659	0.232759	0.091169	0.024301	0.021121	0.021186	0.021309	0.025091	0.021442
0.173726	0.048265	0.064478	0.071444	0.238723	0.084777	0.024316	0.021406	0.020974	0.021469	0.025544	0.020812
0.16576	0.04523	0.052827	0.058626	0.236126	0.080741	0.024373	0.021389	0.020961	0.021227	0.025855	0.020989
0.163999	0.05247	0.069626	0.076167	0.238622	0.087684	0.024225	0.021487	0.02097	0.021072	0.025381	0.020651
0.156608	0.05408	0.073603	0.071805	0.240941	0.082211	0.023809	0.020916	0.020863	0.021165	0.025296	0.02043
0.172352	0.062449	0.076981	0.075958	0.251105	0.08423	0.023666	0.020631	0.020519	0.020717	0.02536	0.020176
0.163493	0.044707	0.059677	0.065513	0.229027	0.070854	0.024085	0.020576	0.021167	0.02087	0.025223	0.021113
0.172413	0.050094	0.064671	0.07418	0.236887	0.080981	0.024402	0.020704	0.021123	0.020977	0.025451	0.021231
0.180301	0.061581	0.057006	0.074483	0.23425	0.076954	0.025055	0.020713	0.021193	0.021268	0.025399	0.021228
0.17555	0.065298	0.057771	0.06727	0.229718	0.068067	0.02501	0.02087	0.021381	0.021059	0.025061	0.020948
0.161746	0.05907	0.061898	0.068973	0.228725	0.070591	0.024934	0.020678	0.022015	0.021646	0.025367	0.021486
0.180405	0.082546	0.089738	0.086619	0.249187	0.092103	0.024628	0.020126	0.021591	0.021307	0.025321	0.020661
0.165515	0.072525	0.073954	0.068889	0.228958	0.077816	0.023956	0.019992	0.021505	0.021302	0.024751	0.020789
0.157081	0.064496	0.073327	0.063652	0.230715	0.073261	0.023258	0.019947	0.021607	0.021138	0.025013	0.02098
0.160446	0.062176	0.067481	0.067149	0.225792	0.073564	0.023236	0.020142	0.021306	0.020845	0.024981	0.021095
0.171651	0.066582	0.057492	0.059948	0.231111	0.074348	0.023442	0.02057	0.020798	0.020249	0.024987	0.020945
0.162371	0.064712	0.044973	0.062692	0.21885	0.0666	0.023142	0.021122	0.02082	0.020365	0.024501	0.020809
0.168413	0.073398	0.052199	0.071061	0.228076	0.075892	0.023218	0.021576	0.020661	0.020334	0.024359	0.020924
0.166732	0.082376	0.046602	0.07424	0.228828	0.072044	0.023142	0.02212	0.020067	0.020312	0.024571	0.020486
0.165979	0.081559	0.057528	0.07466	0.235853	0.074843	0.02285	0.021906	0.020535	0.020418	0.024792	0.020431
0.154418	0.068709	0.054213	0.069134	0.226305	0.062855	0.022968	0.021412	0.02034	0.020813	0.024925	0.020274
0.15734	0.057466	0.050862	0.058855	0.238007	0.061259	0.023224	0.020597	0.019925	0.020946	0.024973	0.020376
0.161347	0.05752	0.047622	0.065655	0.241196	0.055859	0.023184	0.020245	0.020234	0.021324	0.02521	0.020353
0.159411	0.044416	0.045231	0.058794	0.229696	0.04976	0.023368	0.019665	0.020693	0.021907	0.024861	0.020339
0.165018	0.040798	0.032347	0.067331	0.233727	0.050231	0.02371	0.019563	0.020157	0.022046	0.024782	0.02033
0.176937	0.053385	0.048097	0.071458	0.241813	0.053992	0.023583	0.020148	0.021131	0.021669	0.0248	0.020161
0.178302	0.05936	0.05109	0.078456	0.23672	0.050173	0.023991	0.020816	0.021119	0.021696	0.025001	0.019896
0.175807	0.05896	0.059985	0.083434	0.235683	0.054385	0.02425	0.021229	0.02116	0.021728	0.025251	0.019371
0.180993	0.064061	0.065471	0.084992	0.246811	0.058799	0.024146	0.021097	0.021087	0.021195	0.025128	0.019297
0.175949	0.064099	0.075433	0.082045	0.25537	0.061815	0.02423	0.021138	0.021455	0.021123	0.025203	0.019385
0.157422	0.068474	0.064737	0.081969	0.236777	0.059152	0.023781	0.021173	0.020753	0.021643	0.024621	0.019613
0.155968	0.069289	0.071101	0.077634	0.237293	0.056005	0.02318	0.020633	0.020803	0.021389	0.024197	0.019486
0.149218	0.06687	0.069518	0.061496	0.229968	0.057541	0.022477	0.020024	0.020592	0.020797	0.023611	0.019316
0.151698	0.065958	0.074517	0.06403	0.235569	0.057466	0.022731	0.020214	0.020251	0.020451	0.023957	0.019279
0.147062	0.058243	0.066174	0.057243	0.219563	0.048045	0.022457	0.020151	0.020169	0.020537	0.024019	0.019174
0.160724	0.043178	0.065525	0.062922	0.223111	0.047783	0.022641	0.019256	0.019916	0.020216	0.02412	0.019091
0.165277	0.042825	0.056847	0.060164	0.215547	0.052827	0.023358	0.019971	0.020226	0.020402	0.02466	0.019436
0.187283	0.047056	0.057178	0.067628	0.224239	0.049725	0.024344	0.020345	0.020228	0.020987	0.024817	0.019612
0.178286	0.040794	0.056466	0.067574	0.21437	0.056817	0.024158	0.019946	0.02067	0.021078	0.024537	0.019895
0.17876	0.043	0.054776	0.061826	0.206062	0.066841	0.024159	0.020045	0.020496	0.020805	0.024293	0.020465
0.173252	0.04528	0.056439	0.057878	0.211014	0.072091	0.024491	0.020444	0.020825	0.020763	0.024486	0.020461
0.163614	0.043914	0.064491	0.05483	0.212971	0.078012	0.024215	0.020281	0.020837	0.020631	0.024559	0.020973
0.152942	0.043985	0.065574	0.051725	0.208265	0.077074	0.02345	0.019982	0.020877	0.019627	0.024189	0.021165
0.15748	0.056427	0.065396	0.044698	0.211263	0.080502	0.02347	0.021079	0.021185	0.019531	0.02454	0.021477
0.161295	0.060689	0.064737	0.056487	0.217043	0.082701	0.023619	0.02086	0.021183	0.019653	0.024536	0.020998
0.160499	0.062551	0.069087	0.05663	0.203303	0.08472	0.02356	0.020874	0.021682	0.020024	0.024147	0.021435
0.166376	0.065593	0.059893	0.059854	0.205463	0.078443	0.023349	0.020609	0.021492	0.019768	0.023834	0.02092
0.159461	0.06298	0.057808	0.070608	0.204766	0.082787	0.023484	0.020645	0.0217	0.02057	0.024128	0.021012
0.159981	0.057002	0.054581	0.071883	0.201476	0.078639	0.023379	0.020173	0.021233	0.02073	0.023486	0.020573
0.160262	0.061968	0.060844	0.073646	0.20276	0.065875	0.023415	0.020519	0.02144	0.02122	0.023309	0.020155
0.162482	0.062838	0.053035	0.073729	0.212123	0.059809	0.022699	0.020996	0.020712	0.020891	0.023303	0.019936
0.161983	0.063154	0.064654	0.076071	0.207805	0.065871	0.022681	0.021155	0.020954	0.020923	0.022974	0.019879
0.163599	0.062496	0.073144	0.071345	0.208744	0.053019	0.022617	0.02132	0.020996	0.020839	0.023369	0.019533
0.155012	0.058775	0.071101	0.071578	0.208544	0.049542	0.022626	0.020984	0.020997	0.020744	0.023784	0.019767
0.143926	0.050803	0.060356	0.061274	0.200256	0.053054	0.022466	0.020626	0.020814	0.020301	0.02382	0.020341
0.133741	0.04966	0.063307	0.049277	0.193564	0.052146	0.023069	0.020438	0.021295	0.020145	0.023883	0.020186
0.123592	0.051536	0.055632	0.046994	0.19189	0.033303	0.022469	0.020551	0.021159	0.020256	0.023953	0.019683
0.118379	0.049511	0.038366	0.043328	0.183439	0.04406	0.022324	0.020607	0.020728	0.020148	0.023391	0.019844
0.116982	0.0448	0.02838	0.041316	0.17896	0.051856	0.022452	0.020655	0.020631	0.020208	0.023512	0.020272
0.128398	0.049194	0.034106	0.048446	0.189523	0.046879	0.022557	0.020642	0.021036	0.020409	0.02389	0.019809
0.133134	0.054337	0.040859	0.055813	0.190026	0.048511	0.022412	0.021122	0.020911	0.020461	0.02372	0.019744
0.130557	0.069265	0.037976	0.055129	0.189687	0.060204	0.022632	0.021188	0.020908	0.020076	0.024015	0.020164
0.132832	0.067546	0.042114	0.052419	0.193791	0.048988	0.02322	0.020923	0.020776	0.020036	0.024191	0.019876
0.137759	0.066482	0.052253	0.046384	0.194404	0.036392	0.023493	0.020614	0.021247	0.019472	0.024066	0.019474
0.128381	0.062028	0.051165	0.036891	0.18515	0.034255	0.023525	0.020486	0.021023	0.019151	0.023652	0.019847
0.127851	0.048722	0.045898	0.033611	0.192899	0.034945	0.023269	0.019525	0.020844	0.018961	0.023877	0.020162
0.141724	0.045925	0.051745	0.036564	0.198049	0.037127	0.023562	0.019453	0.020765	0.018975	0.023513	0.020577
0.140461	0.049492	0.059394	0.039259	0.208993	0.035864	0.023185	0.019675	0.021595	0.018717	0.023963	0.020631
0.145385	0.05457	0.065985	0.050652	0.210475	0.045292	0.022876	0.020377	0.021037	0.019135	0.023623	0.020422
0.1521	0.065189	0.072202	0.051264	0.21284	0.051918	0.023102	0.02092	0.021043	0.018908	0.02388	0.020289
0.159614	0.079617	0.076279	0.057543	0.217991	0.055282	0.023289	0.021304	0.021048	0.018848	0.02391	0.019895
0.154828	0.064032	0.079786	0.057446	0.220132	0.051541	0.023183	0.021073	0.021408	0.019293	0.024436	0.019386
0.168061	0.066536	0.081356	0.0581	0.200506	0.063665	0.023817	0.021186	0.02105	0.019688	0.023742	0.019533
0.162836	0.066014	0.076775	0.050671	0.201409	0.05934	0.023918	0.020692	0.021571	0.019864	0.024323	0.019686
0.149608	0.050303	0.072096	0.053486	0.19817	0.051806	0.02347	0.020339	0.021668	0.020378	0.02447	0.019324
0.143982	0.047171	0.070014	0.047148	0.192398	0.046139	0.023521	0.020879	0.02179	0.020595	0.024545	0.019283
0.140251	0.051371	0.064998	0.044693	0.19202	0.050115	0.023536	0.020832	0.021583	0.020481	0.024167	0.019538
0.128952	0.041747	0.057842	0.041906	0.197603	0.037897	0.022944	0.020497	0.021453	0.020551	0.024259	0.019521
0.126284	0.047794	0.053906	0.048197	0.197798	0.038441	0.02289	0.02074	0.021124	0.020392	0.023783	0.019613
0.122495	0.056844	0.051155	0.044121	0.195801	0.061828	0.022916	0.020887	0.021166	0.020387	0.023838	0.02092
0.122148	0.05202	0.054857	0.050396	0.201407	0.066952	0.022648	0.020171	0.021024	0.020462	0.023893	0.021009
0.120578	0.048514	0.065575	0.054041	0.204873	0.076003	0.022566	0.020078	0.021118	0.020655	0.023938	0.021525
0.122506	0.057671	0.066138	0.052028	0.211536	0.090253	0.022633	0.020273	0.020858	0.020287	0.024227	0.021684
0.123104	0.053685	0.06993	0.054964	0.210347	0.091548	0.022267	0.020034	0.02082	0.020525	0.024055	0.021469
0.176805	0.049524	0.075332	0.064085	0.228365	0.077477	0.024837	0.019608	0.020535	0.020116	0.024074	0.020424
0.179368	0.054892	0.063426	0.058059	0.221147	0.076712	0.02501	0.019855	0.020384	0.020136	0.024508	0.020933
0.176416	0.049196	0.051593	0.049815	0.211666	0.065559	0.025006	0.019788	0.020215	0.019914	0.024641	0.020194
0.173961	0.045252	0.052792	0.060574	0.21115	0.058933	0.024976	0.019744	0.020712	0.020273	0.02472	0.020012
0.16948	0.042077	0.05133	0.058713	0.207561	0.055665	0.025213	0.01961	0.021023	0.020146	0.024972	0.019852
0.135833	0.038295	0.046591	0.048717	0.184877	0.047516	0.023368	0.019824	0.021131	0.02043	0.024646	0.020059
0.133352	0.041545	0.053297	0.047867	0.185187	0.044681	0.023452	0.019911	0.021605	0.020579	0.024152	0.019591
0.1437	0.046668	0.05229	0.046912	0.18175	0.043143	0.023706	0.020306	0.021525	0.020254	0.023947	0.019949
0.146264	0.044923	0.049392	0.038706	0.18225	0.040192	0.02362	0.020328	0.021223	0.020308	0.023809	0.020006
0.145883	0.04586	0.050362	0.03851	0.182191	0.036275	0.023393	0.020352	0.020862	0.020344	0.023578	0.019979
0.141786	0.062831	0.053717	0.046858	0.198033	0.052462	0.02258	0.020745	0.020765	0.019986	0.023419	0.019901
0.141109	0.062893	0.057572	0.047412	0.18636	0.051276	0.02258	0.02071	0.02029	0.019786	0.023295	0.020035
0.139028	0.055372	0.057226	0.056742	0.194829	0.04999	0.022306	0.020398	0.019988	0.020437	0.023089	0.019574
0.144821	0.066966	0.064616	0.060477	0.196902	0.064982	0.022584	0.020406	0.020084	0.020289	0.022885	0.019825
0.155192	0.072942	0.070136	0.05899	0.198282	0.074023	0.02334	0.020632	0.020338	0.020216	0.022694	0.020353
0.134827	0.051055	0.059278	0.043933	0.182432	0.049947	0.023209	0.020297	0.020567	0.020471	0.022737	0.019935
0.135902	0.047632	0.06002	0.05081	0.193346	0.052128	0.023185	0.020308	0.021146	0.020492	0.022482	0.019956
0.140227	0.054215	0.066335	0.045485	0.192671	0.065485	0.023112	0.020129	0.021383	0.020279	0.022772	0.020469
0.134501	0.040048	0.064743	0.041044	0.178903	0.054702	0.023392	0.020168	0.021353	0.020053	0.022554	0.020706
0.135767	0.039848	0.053508	0.036618	0.187535	0.060207	0.023381	0.02031	0.021278	0.020252	0.023445	0.02075
0.152749	0.051398	0.067593	0.055855	0.198375	0.07381	0.023673	0.020239	0.021176	0.020261	0.023407	0.02082
0.153234	0.048256	0.059936	0.054117	0.202363	0.075617	0.023577	0.020442	0.020803	0.020215	0.023798	0.020689
0.139681	0.040108	0.051468	0.057388	0.19321	0.062998	0.023596	0.020535	0.020721	0.020294	0.023617	0.020471
0.132005	0.033601	0.044248	0.062108	0.197476	0.05218	0.023035	0.020184	0.020737	0.020809	0.02396	0.019979
0.126433	0.028084	0.049311	0.07127	0.202605	0.043052	0.022452	0.019611	0.020468	0.021391	0.023627	0.01948
0.123765	0.02585	0.038018	0.055913	0.220618	0.042636	0.022357	0.019615	0.020294	0.021176	0.024478	0.019788
0.120532	0.017269	0.04002	0.054405	0.232639	0.041115	0.022396	0.019164	0.02056	0.021127	0.024808	0.019955
0.135845	0.022521	0.042014	0.060067	0.233328	0.0437	0.02264	0.01917	0.020533	0.021399	0.024647	0.019629
0.141817	0.035811	0.045407	0.054834	0.240643	0.051629	0.022949	0.019637	0.02065	0.020983	0.024711	0.019704
0.141993	0.042464	0.058518	0.047392	0.228779	0.06294	0.022849	0.0203	0.021128	0.019816	0.024388	0.020049
0.153673	0.049663	0.068685	0.061649	0.215958	0.07163	0.022801	0.02027	0.021092	0.019958	0.023419	0.020198
0.162254	0.060737	0.061196	0.069377	0.21028	0.071549	0.022646	0.020131	0.020578	0.020147	0.02314	0.019499
0.153546	0.06359	0.062626	0.061119	0.218727	0.072049	0.022181	0.020394	0.020536	0.019461	0.023558	0.01966
0.156138	0.066206	0.060021	0.067407	0.215433	0.074854	0.021982	0.020447	0.020505	0.019974	0.023623	0.020258
0.147533	0.064349	0.048481	0.075345	0.23222	0.067529	0.02179	0.019963	0.019864	0.020407	0.024729	0.020196
0.138545	0.071615	0.049582	0.066626	0.246335	0.062173	0.021786	0.020849	0.020125	0.020094	0.025868	0.020016
0.122379	0.061958	0.055068	0.055556	0.240983	0.054662	0.021876	0.021026	0.020462	0.020094	0.025904	0.020688
0.126839	0.067979	0.058579	0.0523	0.239135	0.049462	0.022353	0.021348	0.020553	0.020019	0.025781	0.020623
0.121211	0.060564	0.060067	0.045503	0.233298	0.04563	0.022083	0.020946	0.020251	0.019478	0.025271	0.019764
0.133257	0.061256	0.062756	0.035209	0.215116	0.047977	0.022248	0.021035	0.020692	0.019298	0.024396	0.019823
0.132804	0.046219	0.060788	0.036152	0.193874	0.055589	0.022092	0.020312	0.020584	0.0196	0.023699	0.019947
0.142718	0.055931	0.063025	0.040635	0.193364	0.06073	0.021972	0.020312	0.020408	0.019576	0.023453	0.020038
0.138504	0.053222	0.059013	0.052072	0.189116	0.066362	0.021887	0.019763	0.020299	0.020128	0.023338	0.020163
0.141133	0.055885	0.062747	0.05522	0.198024	0.069212	0.021822	0.020353	0.020627	0.019851	0.023725	0.020934
0.141712	0.053131	0.060983	0.060454	0.207624	0.063807	0.02213	0.020474	0.020701	0.020012	0.023871	0.020589
0.141474	0.052863	0.059172	0.057766	0.207113	0.052965	0.022482	0.020419	0.021118	0.019932	0.023572	0.020855
0.150261	0.047945	0.065816	0.052618	0.21308	0.055439	0.022713	0.020082	0.021331	0.019741	0.023776	0.020514
0.160893	0.048581	0.070497	0.051306	0.222426	0.058327	0.023156	0.020393	0.021892	0.019574	0.024185	0.020993
0.164797	0.052445	0.075762	0.056334	0.220029	0.062208	0.023496	0.019932	0.021939	0.01984	0.023995	0.020577
0.163029	0.04983	0.074895	0.048679	0.214087	0.057779	0.023647	0.020164	0.021955	0.019551	0.023903	0.020856
0.168221	0.04894	0.07838	0.059796	0.215923	0.060899	0.023671	0.020161	0.02172	0.019774	0.023898	0.020609
0.170971	0.056557	0.075589	0.068121	0.205968	0.062822	0.024251	0.020589	0.021293	0.019901	0.023837	0.020666
0.157269	0.052608	0.068525	0.063917	0.200477	0.058912	0.02382	0.020762	0.021129	0.019973	0.023247	0.020608
0.154819	0.049844	0.066578	0.052556	0.197095	0.059412	0.023656	0.020865	0.020817	0.019683	0.023623	0.020518
0.155213	0.047753	0.063005	0.056317	0.194655	0.052255	0.0235	0.020543	0.020687	0.019797	0.02361	0.019895
0.144793	0.053004	0.058213	0.044412	0.189961	0.042804	0.023597	0.02089	0.020695	0.019754	0.02383	0.019582
0.124624	0.035401	0.042454	0.032891	0.17305	0.039202	0.023176	0.021015	0.020844	0.019784	0.023518	0.020077
0.122847	0.032154	0.044982	0.023499	0.174783	0.044551	0.0228	0.020474	0.020578	0.019449	0.023898	0.020055
0.111919	0.022567	0.03915	0.020806	0.173877	0.034703	0.022879	0.020259	0.021097	0.019977	0.023669	0.019998
0.113045	0.032999	0.045622	0.026874	0.173889	0.046241	0.022789	0.020348	0.021057	0.020075	0.023771	0.020282
0.123475	0.028941	0.042178	0.026946	0.177128	0.043527	0.022895	0.020155	0.020845	0.019947	0.023549	0.0202
0.143564	0.048865	0.053239	0.038327	0.197992	0.043874	0.022881	0.02001	0.020797	0.020007	0.023823	0.019672
0.152159	0.050077	0.05684	0.057295	0.197296	0.040521	0.022878	0.019811	0.02078	0.020177	0.02375	0.019202
0.160817	0.053361	0.054408	0.065798	0.201831	0.041846	0.022743	0.019467	0.019974	0.019783	0.024374	0.018887
0.159524	0.045399	0.052581	0.061508	0.209165	0.044173	0.022681	0.019267	0.019997	0.019773	0.024314	0.018949
0.153353	0.046349	0.055303	0.059859	0.210231	0.052242	0.022242	0.018964	0.019671	0.019511	0.024323	0.019196
0.14042	0.039822	0.079417	0.053009	0.205823	0.05776	0.021598	0.018866	0.020677	0.019055	0.023902	0.019454
0.137439	0.037111	0.073146	0.038071	0.201783	0.057419	0.02213	0.019313	0.020541	0.018825	0.024006	0.019843
0.139703	0.038869	0.08082	0.02807	0.205823	0.060871	0.022147	0.019434	0.020932	0.018564	0.023392	0.020188
0.148631	0.03403	0.066365	0.024612	0.192149	0.058761	0.022766	0.019557	0.02043	0.018569	0.023311	0.020733
0.143266	0.025816	0.060656	0.02014	0.18715	0.051255	0.022598	0.019978	0.02072	0.019121	0.023523	0.020982
0.145734	0.021835	0.03167	0.020571	0.187332	0.042765	0.022905	0.019772	0.01998	0.019364	0.023887	0.02065
0.152199	0.022584	0.030085	0.014053	0.190201	0.040816	0.022788	0.019943	0.019997	0.019228	0.023863	0.020427
0.145383	0.025767	0.020787	0.011881	0.17951	0.042806	0.022818	0.020358	0.020041	0.019477	0.023892	0.020453
0.140052	0.036054	0.030903	0.017186	0.182845	0.064821	0.022629	0.020476	0.02031	0.019807	0.023814	0.020996
0.147532	0.048439	0.037058	0.020582	0.180466	0.073241	0.022875	0.020162	0.020153	0.019589	0.023415	0.020816
0.149279	0.051822	0.044228	0.026126	0.184418	0.081086	0.023504	0.02057	0.019792	0.01984	0.02316	0.020965
0.135981	0.053626	0.047012	0.027985	0.175114	0.078553	0.023539	0.020234	0.020132	0.020498	0.022682	0.020777
0.144476	0.048004	0.051129	0.046456	0.184614	0.07325	0.023708	0.019822	0.019859	0.020817	0.022771	0.020638
0.139595	0.039536	0.054086	0.048104	0.181641	0.046705	0.023655	0.019802	0.020233	0.02084	0.022674	0.019888
0.140277	0.037415	0.054238	0.054347	0.193522	0.05934	0.023606	0.019836	0.020575	0.020961	0.023299	0.019786
0.130988	0.034853	0.054209	0.045414	0.184452	0.054404	0.022997	0.01975	0.020692	0.0208	0.023666	0.019535
0.1342	0.040244	0.063143	0.047678	0.193619	0.056152	0.02312	0.019553	0.021197	0.020508	0.024373	0.019561
0.132615	0.050735	0.065941	0.044009	0.187814	0.059758	0.023081	0.019985	0.021206	0.020384	0.023848	0.019619
0.138308	0.058804	0.068639	0.038109	0.203395	0.065979	0.023096	0.020058	0.021255	0.020061	0.023978	0.019633
0.142496	0.052111	0.066366	0.034729	0.218611	0.052929	0.023419	0.019912	0.020716	0.020079	0.024667	0.020028
0.149445	0.054366	0.068079	0.041542	0.23862	0.054627	0.023396	0.019695	0.020951	0.020327	0.024987	0.020159
0.157645	0.056405	0.070452	0.050865	0.232551	0.055919	0.022949	0.020136	0.020261	0.020321	0.024259	0.020385
0.158518	0.055187	0.074315	0.044358	0.238752	0.058184	0.022987	0.019935	0.020425	0.019935	0.025006	0.020583
0.154728	0.046829	0.073725	0.042456	0.225403	0.052428	0.022881	0.019409	0.020006	0.019848	0.024999	0.020346
0.15612	0.05129	0.075399	0.046846	0.201455	0.052925	0.023136	0.01958	0.020162	0.0199	0.023932	0.01993
0.15794	0.052535	0.074487	0.041617	0.188992	0.055544	0.023252	0.019588	0.020021	0.01941	0.023538	0.020144
0.152183	0.048945	0.061503	0.039123	0.195797	0.056124	0.023645	0.019579	0.019785	0.019558	0.024002	0.020021
0.146511	0.043164	0.053594	0.04338	0.179117	0.05531	0.023819	0.019491	0.019948	0.020064	0.023433	0.020003
0.146254	0.048606	0.054152	0.053574	0.183338	0.058078	0.023489	0.019746	0.020074	0.020153	0.023254	0.020267
0.144333	0.05197	0.053872	0.053161	0.187795	0.053365	0.022965	0.019761	0.020041	0.020035	0.023245	0.019987
0.152148	0.049337	0.05182	0.064717	0.191496	0.049642	0.022986	0.019656	0.019766	0.020367	0.023133	0.019788
0.158325	0.047604	0.058123	0.066889	0.191818	0.058561	0.022797	0.019574	0.020074	0.020045	0.02295	0.019929
0.162719	0.061396	0.066103	0.071698	0.210529	0.058911	0.022522	0.019765	0.020161	0.020407	0.023203	0.01969
0.157456	0.064671	0.064792	0.068943	0.202962	0.049424	0.022575	0.019942	0.020198	0.020726	0.022927	0.01906
0.15992	0.071274	0.076721	0.076896	0.210794	0.056302	0.022422	0.020083	0.020271	0.020637	0.022645	0.018868
0.146033	0.070797	0.078056	0.062144	0.199027	0.048414	0.022586	0.020328	0.020969	0.020158	0.022883	0.018859
0.141998	0.061337	0.074763	0.059057	0.191867	0.032166	0.02285	0.020149	0.021054	0.020531	0.023251	0.018915
0.139147	0.087367	0.065526	0.055185	0.188527	0.027944	0.022802	0.02259	0.020739	0.019766	0.022803	0.018846
0.143885	0.080279	0.062782	0.053021	0.185727	0.035082	0.023431	0.022644	0.021026	0.019585	0.023178	0.0193
0.139449	0.067898	0.051365	0.04845	0.177696	0.028161	0.023941	0.022712	0.021064	0.019551	0.023327	0.019612
0.146873	0.072134	0.056294	0.056243	0.180427	0.037396	0.023771	0.022943	0.02086	0.019834	0.022907	0.01938
0.139654	0.078718	0.061521	0.057954	0.188387	0.042021	0.023247	0.02291	0.020799	0.019725	0.022624	0.019046
0.136757	0.046115	0.060162	0.05665	0.182434	0.03876	0.023052	0.020815	0.020714	0.020122	0.022985	0.019035
0.137025	0.048833	0.066117	0.060416	0.218982	0.042269	0.022555	0.020744	0.020122	0.019929	0.024198	0.019015
0.130831	0.049663	0.068015	0.051602	0.220774	0.047864	0.022162	0.020412	0.020187	0.019825	0.02449	0.019303
0.132382	0.054188	0.062864	0.056194	0.236409	0.04898	0.021768	0.019962	0.019973	0.019792	0.025003	0.019678
0.133367	0.051092	0.049017	0.050774	0.229309	0.048472	0.021912	0.019888	0.019439	0.019579	0.025108	0.019831
0.135911	0.036419	0.051702	0.044842	0.230214	0.047662	0.022098	0.019269	0.019525	0.019384	0.025106	0.019646
0.141372	0.034718	0.038393	0.039967	0.200895	0.044462	0.022439	0.01924	0.019755	0.019963	0.023601	0.019961
0.145653	0.036513	0.032467	0.03511	0.194223	0.034064	0.022535	0.019225	0.019563	0.01978	0.023187	0.019638
0.135749	0.027989	0.027602	0.039437	0.176072	0.021515	0.022522	0.019433	0.01956	0.020035	0.022824	0.019295
0.135318	0.028739	0.035629	0.039583	0.178276	0.02068	0.022743	0.019643	0.020149	0.020141	0.023052	0.019569
0.136393	0.057253	0.035427	0.045235	0.175237	0.018475	0.022837	0.021063	0.020304	0.020405	0.022829	0.019554
0.12883	0.060795	0.037645	0.046758	0.176564	0.013708	0.022673	0.021074	0.020204	0.020096	0.023271	0.019008
0.127156	0.06043	0.043072	0.056466	0.183107	0.01378	0.022804	0.021269	0.02028	0.02028	0.023497	0.018767
0.132829	0.060555	0.051109	0.049446	0.188842	0.021064	0.023195	0.021105	0.020182	0.019985	0.023435	0.018986
0.1356	0.057752	0.04477	0.055615	0.191199	0.021021	0.023037	0.020814	0.020188	0.020211	0.023274	0.018776
0.146627	0.042862	0.051416	0.056648	0.198447	0.028191	0.022963	0.019678	0.020252	0.019956	0.023352	0.019051
0.148812	0.039422	0.057602	0.053952	0.188231	0.028765	0.022826	0.019566	0.020301	0.019749	0.022949	0.019106
0.151733	0.038677	0.050951	0.052125	0.189538	0.040673	0.022967	0.019407	0.020144	0.019702	0.023095	0.019569
0.15334	0.0393	0.053025	0.054134	0.190638	0.042688	0.02299	0.019304	0.020304	0.019763	0.023007	0.019748
0.153321	0.044837	0.058435	0.046101	0.191777	0.050338	0.022942	0.019625	0.020134	0.019078	0.022673	0.019573
0.13884	0.042716	0.055546	0.043576	0.184513	0.050713	0.023104	0.01968	0.020169	0.019276	0.022677	0.020019
0.13194	0.054782	0.054089	0.049507	0.187857	0.061134	0.022989	0.020085	0.020396	0.019635	0.022671	0.020334
0.128186	0.051123	0.061806	0.048932	0.174227	0.055615	0.022497	0.020026	0.020632	0.019659	0.022259	0.020398
0.116973	0.048874	0.052346	0.045388	0.174554	0.052633	0.022269	0.020512	0.020829	0.019645	0.022743	0.020059
0.120307	0.044871	0.049167	0.041761	0.173696	0.037256	0.022855	0.020474	0.02093	0.019987	0.022997	0.020027
0.126931	0.035594	0.048341	0.043988	0.179704	0.034816	0.022996	0.020456	0.020657	0.019888	0.023175	0.019874
0.122068	0.023062	0.04234	0.035113	0.184726	0.027341	0.02274	0.020224	0.020529	0.019842	0.023588	0.019426
0.130458	0.030346	0.037335	0.042228	0.192454	0.02936	0.023075	0.020589	0.020428	0.020026	0.023942	0.019189
0.142395	0.032415	0.042013	0.045543	0.198205	0.033512	0.023006	0.020237	0.02007	0.019786	0.023894	0.01921
0.137946	0.039029	0.047499	0.052022	0.194115	0.043634	0.022605	0.02019	0.020418	0.019812	0.023589	0.01967
0.132695	0.040426	0.041816	0.049767	0.185601	0.037001	0.022357	0.020006	0.020517	0.019807	0.023423	0.019449
0.135408	0.045832	0.049572	0.052482	0.180396	0.028093	0.02247	0.020107	0.020813	0.019715	0.02314	0.019522
0.117444	0.043222	0.055132	0.051533	0.178814	0.018106	0.022142	0.020225	0.02122	0.019575	0.022977	0.019681
0.110076	0.048322	0.058249	0.051564	0.162277	0.011626	0.022131	0.020521	0.021652	0.019938	0.022635	0.020044
0.107461	0.040237	0.062483	0.047077	0.162941	0.004461	0.021573	0.020711	0.021661	0.019995	0.022868	0.019785
0.106777	0.039918	0.066769	0.045409	0.167288	0.007659	0.021751	0.020579	0.021809	0.019978	0.022958	0.019981
0.108749	0.035146	0.061495	0.040727	0.16746	0.008529	0.021688	0.020619	0.02187	0.019624	0.022861	0.020197
0.119575	0.033221	0.062138	0.032982	0.173135	0.011379	0.021857	0.020047	0.022024	0.019613	0.023135	0.019929
0.122606	0.034136	0.060055	0.030235	0.188012	0.017542	0.021907	0.019778	0.021541	0.019444	0.023182	0.019553
0.128233	0.038726	0.052896	0.032758	0.190127	0.022755	0.022226	0.019513	0.021289	0.019648	0.023525	0.01959
0.136584	0.040781	0.060045	0.033838	0.184489	0.026805	0.022205	0.019689	0.02112	0.019437	0.023193	0.019233
0.138575	0.045317	0.064155	0.050275	0.192059	0.03224	0.022635	0.019265	0.020754	0.019718	0.023419	0.01915
0.140307	0.051954	0.071292	0.060957	0.181073	0.038397	0.022811	0.019656	0.020761	0.020372	0.023092	0.019302
0.146815	0.051889	0.072548	0.088162	0.167472	0.03323	0.02292	0.019786	0.021121	0.021859	0.022688	0.019374
0.137543	0.052539	0.073401	0.089695	0.153683	0.03191	0.023046	0.020273	0.020923	0.021879	0.021953	0.019558
0.123471	0.055697	0.066796	0.087936	0.156993	0.029944	0.02291	0.020852	0.021192	0.021777	0.022497	0.019506
0.12761	0.05885	0.072652	0.079311	0.154552	0.031201	0.022707	0.02101	0.021307	0.021705	0.022518	0.019441
0.118937	0.056066	0.068437	0.067332	0.160315	0.024151	0.022363	0.020868	0.02116	0.02145	0.022922	0.019373
0.106283	0.054285	0.063297	0.037856	0.155574	0.0275	0.022368	0.021336	0.020939	0.020224	0.023176	0.01956
0.115149	0.05718	0.068658	0.03992	0.163679	0.032967	0.022218	0.020776	0.020792	0.019628	0.023179	0.019495
0.121061	0.054419	0.069869	0.043804	0.164246	0.032598	0.021805	0.020323	0.020745	0.019901	0.023072	0.01954
0.113445	0.052029	0.066149	0.039856	0.157559	0.033861	0.021105	0.020384	0.021107	0.019376	0.022758	0.019303
0.114981	0.053273	0.066254	0.047919	0.159328	0.046256	0.020615	0.020181	0.020778	0.018812	0.022434	0.019639
0.12382	0.058016	0.068491	0.057465	0.174387	0.056332	0.020615	0.019573	0.020717	0.018739	0.022748	0.019353
0.119849	0.056126	0.063758	0.056212	0.175834	0.052585	0.020666	0.020092	0.020698	0.01942	0.023169	0.019052
0.120442	0.055056	0.06867	0.05608	0.170021	0.056843	0.021112	0.019784	0.020453	0.019567	0.022472	0.018996
0.125895	0.053629	0.071434	0.069917	0.176702	0.058741	0.021656	0.01965	0.020465	0.020417	0.022677	0.019218
0.126624	0.056889	0.067512	0.062187	0.173731	0.04571	0.022265	0.020198	0.020752	0.020649	0.022652	0.018792
0.125535	0.044202	0.065381	0.06246	0.162055	0.038632	0.022493	0.020177	0.020877	0.02079	0.022519	0.01905
0.124038	0.048157	0.073997	0.054573	0.170142	0.041687	0.022342	0.020077	0.021219	0.020221	0.022427	0.019232
0.130301	0.065734	0.070159	0.055024	0.181193	0.0426	0.022727	0.020727	0.021315	0.020067	0.023093	0.019455
0.134841	0.064828	0.073994	0.046528	0.182276	0.042183	0.022841	0.020755	0.021253	0.019768	0.023208	0.019999
0.140615	0.064869	0.080349	0.057215	0.18321	0.050493	0.022722	0.020801	0.021449	0.019881	0.023327	0.020111
0.139301	0.074053	0.075897	0.05779	0.186396	0.036956	0.022591	0.021061	0.021334	0.019979	0.023097	0.019453
0.145936	0.075789	0.067186	0.064838	0.179286	0.032236	0.023053	0.020941	0.02115	0.020024	0.023059	0.019138
0.135173	0.059294	0.068367	0.055788	0.201303	0.024019	0.022385	0.020301	0.021116	0.01969	0.023754	0.019055
0.131412	0.067614	0.063377	0.056773	0.195572	0.028643	0.022142	0.020699	0.020663	0.019234	0.023458	0.018968
0.120741	0.067424	0.054396	0.050932	0.191126	0.027341	0.022184	0.020655	0.02041	0.019633	0.023197	0.019134
0.118608	0.06277	0.068932	0.041699	0.189335	0.036224	0.022076	0.020488	0.020961	0.019709	0.023378	0.01977
0.115411	0.050396	0.070486	0.043385	0.184771	0.044309	0.021715	0.019964	0.021286	0.020199	0.023569	0.020287
0.116377	0.057554	0.060326	0.048638	0.154955	0.039643	0.022059	0.020143	0.020967	0.020974	0.022325	0.019993
0.119814	0.047745	0.0544	0.043879	0.150033	0.029035	0.022686	0.020017	0.021155	0.021368	0.022397	0.019468
0.129002	0.042748	0.054344	0.04294	0.144702	0.027729	0.022934	0.019838	0.021066	0.020865	0.022605	0.019455
0.130992	0.04259	0.042743	0.046231	0.144882	0.025643	0.023237	0.019763	0.020758	0.020898	0.02251	0.019409
0.143997	0.055965	0.043707	0.058117	0.152626	0.019261	0.023618	0.020183	0.020432	0.02101	0.022362	0.019275
0.166137	0.051115	0.053487	0.057353	0.15173	0.026779	0.024067	0.020022	0.021163	0.020598	0.022873	0.01967
0.157128	0.048254	0.047719	0.049431	0.149615	0.031579	0.023652	0.019919	0.021102	0.020466	0.022706	0.020067
0.156564	0.045208	0.042591	0.052087	0.147952	0.038719	0.023541	0.019652	0.020856	0.021188	0.022178	0.020596
0.156685	0.04351	0.04178	0.04874	0.149403	0.039259	0.023694	0.019931	0.020537	0.020893	0.022342	0.020656
0.146285	0.031294	0.044706	0.03011	0.138674	0.042516	0.023514	0.020069	0.020868	0.020586	0.021969	0.021006
0.132587	0.036661	0.043455	0.032226	0.155424	0.048932	0.022899	0.020584	0.020683	0.020555	0.022238	0.021147
0.131889	0.03323	0.052812	0.036813	0.158552	0.046838	0.023232	0.020536	0.021043	0.020946	0.022433	0.021176
0.136267	0.038156	0.062891	0.035079	0.16994	0.045404	0.023336	0.02079	0.021055	0.019732	0.022736	0.020559
0.146809	0.041048	0.067426	0.034372	0.168672	0.045767	0.023165	0.020591	0.021386	0.019397	0.022295	0.020438
0.144564	0.050877	0.065599	0.042695	0.173954	0.040095	0.022852	0.020536	0.021268	0.019481	0.022665	0.019893
0.142965	0.037993	0.06554	0.042717	0.156099	0.031561	0.022977	0.020022	0.021412	0.019538	0.022227	0.019276
0.15706	0.037646	0.057205	0.03517	0.145963	0.020265	0.022895	0.020099	0.021306	0.019541	0.02211	0.019046
0.149884	0.036074	0.05458	0.030097	0.142814	0.01455	0.022835	0.019716	0.021205	0.019904	0.02237	0.018992
0.145351	0.038968	0.05443	0.031301	0.138633	0.020333	0.022985	0.019846	0.020955	0.020328	0.022507	0.019217
0.147007	0.035366	0.066024	0.028851	0.13101	0.01592	0.023432	0.020134	0.021094	0.020543	0.022374	0.019063
0.15142	0.045079	0.073318	0.029128	0.132719	0.013482	0.02377	0.020643	0.02095	0.02055	0.022355	0.019379
0.144857	0.060009	0.085548	0.048077	0.143417	0.023825	0.023553	0.020872	0.020508	0.02046	0.022365	0.019173
0.145553	0.059416	0.082243	0.044385	0.134145	0.026414	0.023504	0.021151	0.020854	0.020218	0.02227	0.019632
0.145597	0.060313	0.083833	0.05153	0.138864	0.02174	0.023371	0.021147	0.020887	0.020437	0.022244	0.019074
0.138837	0.069935	0.083177	0.049732	0.143431	0.026077	0.023175	0.021411	0.020855	0.020346	0.022291	0.019175
0.131823	0.067427	0.075078	0.042686	0.137483	0.034971	0.023189	0.021398	0.020681	0.020418	0.022256	0.019647
0.127632	0.065064	0.069554	0.038772	0.138356	0.040698	0.022925	0.021156	0.020718	0.020356	0.022147	0.019498
0.121139	0.065782	0.07777	0.054941	0.145906	0.035015	0.022859	0.021221	0.020943	0.020884	0.022069	0.019034
0.11369	0.063919	0.082275	0.050777	0.15009	0.036088	0.0226	0.021024	0.021288	0.020699	0.022269	0.01913
0.118884	0.04885	0.065085	0.060325	0.15398	0.033235	0.022844	0.020428	0.02109	0.02063	0.022126	0.019377
0.126388	0.055742	0.063166	0.062455	0.160313	0.036965	0.022763	0.020443	0.021235	0.020605	0.022075	0.019467
0.137041	0.055281	0.062035	0.065505	0.167971	0.035694	0.023047	0.020213	0.021595	0.020678	0.022452	0.01959
0.146571	0.060495	0.055116	0.055584	0.169922	0.034913	0.023201	0.020323	0.021754	0.020642	0.022694	0.019566
0.144166	0.057084	0.049512	0.045924	0.163651	0.032982	0.023007	0.020414	0.021661	0.020258	0.022968	0.019775
0.149905	0.062315	0.053084	0.04168	0.162224	0.041363	0.022745	0.02029	0.021401	0.020116	0.023319	0.019951
0.148737	0.058339	0.058097	0.044699	0.162605	0.046956	0.022599	0.020118	0.021833	0.019902	0.023562	0.020082
0.139193	0.044705	0.066811	0.027094	0.150047	0.03546	0.022924	0.020382	0.021807	0.019592	0.023146	0.02029
0.127978	0.04744	0.068129	0.02231	0.149691	0.0389	0.022515	0.020815	0.02143	0.019475	0.023251	0.020493
0.127025	0.044499	0.069455	0.018716	0.148061	0.037739	0.022788	0.020884	0.021787	0.019208	0.023209	0.020509
0.127113	0.047915	0.081626	0.015697	0.153806	0.042199	0.022854	0.021029	0.02234	0.018883	0.023049	0.020251
0.127053	0.047467	0.08138	0.013614	0.143918	0.024828	0.022976	0.020819	0.022011	0.0192	0.022634	0.019686
0.131228	0.055143	0.078389	0.026198	0.148835	0.032805	0.022843	0.020697	0.021835	0.019318	0.022705	0.01946
0.134648	0.046357	0.076237	0.029519	0.137412	0.032117	0.022912	0.019899	0.021691	0.019351	0.022235	0.019401
0.145012	0.057054	0.075196	0.043821	0.144009	0.052486	0.022906	0.019593	0.020871	0.019909	0.021868	0.019923
0.14589	0.061166	0.060724	0.043088	0.14786	0.044748	0.023164	0.019713	0.020348	0.020052	0.021839	0.019817
0.143056	0.062992	0.059015	0.042035	0.156254	0.048101	0.023024	0.020101	0.01989	0.019715	0.021709	0.019789
0.138788	0.063031	0.054348	0.043594	0.16556	0.04848	0.022666	0.020096	0.019903	0.01936	0.02209	0.019805
0.147104	0.062257	0.054021	0.052077	0.172551	0.04732	0.023013	0.020267	0.019997	0.019523	0.022537	0.020015
0.149515	0.05745	0.058099	0.056379	0.174622	0.034161	0.023548	0.020591	0.020388	0.019482	0.022725	0.019428
0.142183	0.048292	0.056215	0.058216	0.171143	0.040016	0.023453	0.020259	0.020393	0.019788	0.0236	0.019782
0.133178	0.048308	0.055109	0.056964	0.165387	0.040575	0.023522	0.019983	0.020496	0.019743	0.024112	0.019713
0.127451	0.048513	0.058117	0.053543	0.151343	0.044504	0.02372	0.019873	0.020679	0.020589	0.02388	0.020012
0.12002	0.047208	0.067417	0.040448	0.143624	0.049327	0.023622	0.019814	0.021103	0.020204	0.023664	0.019722
0.105694	0.041302	0.062436	0.026828	0.123135	0.045462	0.022666	0.019484	0.021418	0.02009	0.023227	0.019997
0.106512	0.047595	0.069998	0.02243	0.116543	0.041959	0.022568	0.019895	0.021734	0.019537	0.022471	0.020174
0.111376	0.041944	0.072585	0.031957	0.127185	0.050088	0.02215	0.019683	0.022212	0.019683	0.022637	0.020211
0.108129	0.039773	0.066178	0.02661	0.13172	0.044736	0.022376	0.019843	0.022513	0.019334	0.023012	0.020353
0.108889	0.046411	0.059018	0.041042	0.179672	0.046975	0.02226	0.020146	0.02189	0.019732	0.024224	0.020173
0.106267	0.057189	0.059308	0.048564	0.21113	0.048387	0.022419	0.020765	0.021487	0.020273	0.025289	0.020128
0.099795	0.065712	0.052757	0.045308	0.208755	0.039551	0.022157	0.020627	0.021271	0.020565	0.025201	0.019904
0.099712	0.072954	0.047824	0.034828	0.199944	0.028439	0.022297	0.021142	0.021062	0.020296	0.025266	0.02024
0.110975	0.0913	0.05649	0.047814	0.204309	0.033367	0.021885	0.021246	0.020333	0.019932	0.02475	0.019925
0.108036	0.095411	0.059085	0.038268	0.187372	0.031834	0.021823	0.021293	0.02052	0.019794	0.024236	0.020341
0.129345	0.100111	0.065505	0.045572	0.204803	0.04017	0.021873	0.021122	0.020629	0.019448	0.024618	0.020278
0.128508	0.087928	0.07283	0.05391	0.224829	0.044361	0.021768	0.020824	0.02074	0.019461	0.025457	0.019785
0.124969	0.084081	0.080873	0.06463	0.233594	0.051152	0.021641	0.020614	0.020731	0.019885	0.024932	0.01959
0.112508	0.077848	0.083159	0.060306	0.234552	0.052345	0.021245	0.020491	0.021406	0.020278	0.025187	0.019698
0.120266	0.072977	0.077675	0.067579	0.220913	0.053914	0.021759	0.020377	0.021055	0.020167	0.02445	0.020009
0.100136	0.05636	0.0663	0.053992	0.187644	0.045592	0.021702	0.020217	0.020974	0.020106	0.023423	0.020052
0.103708	0.055328	0.06427	0.054007	0.172274	0.046262	0.021395	0.020422	0.021046	0.020147	0.022782	0.020194
0.116427	0.047776	0.055394	0.053104	0.167523	0.041302	0.021821	0.02011	0.02083	0.020152	0.02281	0.020236
0.125302	0.039845	0.049118	0.055393	0.160669	0.03706	0.022291	0.019891	0.020342	0.020327	0.022186	0.019897
0.117443	0.034961	0.04114	0.045014	0.149947	0.029969	0.021965	0.019905	0.020587	0.020221	0.022371	0.019642
0.131602	0.041304	0.043741	0.047268	0.157323	0.028325	0.022434	0.019892	0.020302	0.019932	0.022317	0.019681
0.135654	0.037137	0.037052	0.041255	0.153398	0.028316	0.023357	0.020029	0.020245	0.020267	0.022149	0.019792
0.128252	0.035271	0.042103	0.036211	0.145648	0.036551	0.023062	0.020042	0.021126	0.020239	0.02211	0.019862
0.146243	0.028987	0.034817	0.031017	0.143508	0.029572	0.023862	0.020129	0.021039	0.019968	0.022587	0.020014
0.146456	0.023587	0.042091	0.02945	0.143884	0.025949	0.023654	0.019871	0.021582	0.020373	0.022613	0.019669
0.128558	0.030203	0.029405	0.013754	0.126679	0.01488	0.023171	0.020199	0.021624	0.020538	0.022932	0.019235
0.115663	0.023	0.023039	0.016493	0.121733	0.011375	0.022418	0.019796	0.021814	0.020296	0.023157	0.019172
0.114179	0.031412	0.023086	0.022777	0.121744	0.008887	0.022274	0.020154	0.021338	0.020292	0.023219	0.019038
0.098317	0.039978	0.028112	0.023547	0.124935	0.01598	0.021732	0.020365	0.021443	0.02032	0.023375	0.019187
0.104986	0.045225	0.032706	0.021314	0.124388	0.019371	0.021991	0.020593	0.021333	0.019738	0.023252	0.019175
0.117004	0.041728	0.04885	0.042515	0.137795	0.030364	0.022063	0.020209	0.021391	0.019966	0.023334	0.019418
0.122733	0.047528	0.053759	0.044325	0.135302	0.030318	0.022392	0.020757	0.020941	0.019945	0.023305	0.019423
0.114207	0.069565	0.047101	0.042784	0.140764	0.031795	0.022208	0.021519	0.020304	0.019727	0.02329	0.019613
0.113197	0.070377	0.040435	0.04258	0.135269	0.029979	0.022161	0.021812	0.019954	0.019557	0.023013	0.019284
0.112663	0.070218	0.037416	0.056903	0.130132	0.035767	0.022498	0.021799	0.019767	0.020226	0.022932	0.02003
0.105681	0.068647	0.028713	0.052465	0.133286	0.037335	0.022323	0.021825	0.019604	0.020117	0.022691	0.020229
0.110404	0.069801	0.035696	0.046182	0.141486	0.040251	0.022271	0.021303	0.019781	0.019938	0.022417	0.020205
0.112795	0.044654	0.035204	0.038344	0.134577	0.031557	0.022918	0.02053	0.019937	0.020018	0.02231	0.020222
0.111505	0.04255	0.044414	0.041107	0.140419	0.035071	0.022621	0.020406	0.01997	0.020035	0.022583	0.020669
0.103841	0.048396	0.040695	0.034484	0.14715	0.032746	0.022114	0.020325	0.019535	0.019606	0.022382	0.020115
0.110939	0.041306	0.041687	0.034142	0.136881	0.030277	0.022171	0.02023	0.019639	0.019456	0.02211	0.019712
0.11098	0.044323	0.040659	0.041417	0.136649	0.031318	0.022315	0.020725	0.019608	0.019497	0.021944	0.019829
0.119881	0.051472	0.047809	0.046135	0.142994	0.036987	0.022403	0.020627	0.019757	0.01961	0.022033	0.019533
0.124339	0.056304	0.051033	0.042196	0.136942	0.038396	0.022745	0.02069	0.019986	0.019328	0.021734	0.019464
0.135703	0.049452	0.053782	0.047031	0.132932	0.034521	0.022949	0.020519	0.020255	0.019195	0.021722	0.019554
0.145831	0.052254	0.056911	0.049642	0.132646	0.036499	0.02336	0.020356	0.020325	0.019148	0.021754	0.019737
0.144442	0.045708	0.053345	0.047107	0.132133	0.034042	0.023385	0.019903	0.020594	0.019088	0.021998	0.019613
0.139873	0.038555	0.045038	0.04286	0.128815	0.025903	0.023287	0.02008	0.020414	0.018934	0.022336	0.01982
0.141201	0.035785	0.038942	0.042753	0.128893	0.02652	0.02305	0.019627	0.020116	0.019196	0.02273	0.019815
0.141043	0.042955	0.043109	0.045983	0.134353	0.031701	0.022662	0.020005	0.020184	0.019233	0.022824	0.019487
0.134568	0.052093	0.053925	0.043174	0.134832	0.032007	0.022423	0.020558	0.020911	0.019088	0.02244	0.019399
0.135193	0.065499	0.060995	0.046091	0.136918	0.03517	0.022267	0.020792	0.020566	0.018933	0.022419	0.019565
0.135239	0.071226	0.076338	0.048675	0.140756	0.04027	0.021894	0.020453	0.02099	0.019197	0.022275	0.019627
0.126242	0.072789	0.07544	0.051039	0.142654	0.041936	0.021726	0.020862	0.021062	0.019402	0.021827	0.019781
0.116759	0.066122	0.063285	0.033699	0.133415	0.031389	0.022234	0.020851	0.020851	0.019609	0.021645	0.019858
0.097744	0.038615	0.042148	0.020476	0.118193	0.015121	0.02267	0.020471	0.020316	0.020201	0.022203	0.020102
0.096784	0.031335	0.034024	0.022466	0.115889	0.014263	0.022515	0.020352	0.02051	0.020993	0.022043	0.0199
0.099244	0.02169	0.021616	0.022764	0.113032	0.020614	0.022492	0.020078	0.020047	0.020821	0.022086	0.019819
0.099715	0.021539	0.02812	0.050895	0.118605	0.013193	0.022416	0.019951	0.020267	0.021339	0.021971	0.019467
0.096787	0.025275	0.034595	0.055679	0.127324	0.021523	0.022325	0.020248	0.020295	0.021224	0.022635	0.019938
0.108412	0.062383	0.046979	0.065478	0.142561	0.04044	0.021775	0.021211	0.020267	0.02077	0.022674	0.020114
0.107396	0.061057	0.051875	0.061231	0.148	0.040936	0.021537	0.021455	0.020269	0.020227	0.023055	0.020575
0.10265	0.064626	0.054737	0.055381	0.144638	0.033972	0.022014	0.022029	0.020777	0.020287	0.022947	0.020777
0.104827	0.060803	0.056795	0.028061	0.150438	0.038552	0.022318	0.021617	0.02069	0.019611	0.023307	0.020838
0.114485	0.061951	0.058506	0.029054	0.144136	0.03185	0.022094	0.021428	0.020537	0.019536	0.023288	0.020383
0.121149	0.049131	0.062163	0.031329	0.148288	0.031858	0.022322	0.020739	0.020278	0.019663	0.023125	0.019985
0.121928	0.046072	0.058278	0.033778	0.137985	0.032637	0.022957	0.020202	0.01988	0.019891	0.022605	0.019777
0.127773	0.046382	0.057907	0.048249	0.139871	0.034575	0.022946	0.019889	0.019513	0.020207	0.022662	0.019369
0.135665	0.051101	0.051678	0.040903	0.137042	0.036698	0.022739	0.020124	0.019174	0.019727	0.022544	0.019443
0.13476	0.052345	0.049667	0.046725	0.137538	0.043427	0.022686	0.020157	0.019775	0.019898	0.021814	0.019249
0.125304	0.039881	0.040455	0.056192	0.132833	0.038237	0.022651	0.020223	0.019886	0.020206	0.021922	0.019708
0.131515	0.040787	0.043225	0.053486	0.143245	0.033315	0.02291	0.020722	0.020373	0.020314	0.022002	0.019724
0.132234	0.039333	0.043151	0.047215	0.151651	0.04001	0.022628	0.020678	0.020628	0.020105	0.022283	0.020156
0.12654	0.036992	0.043619	0.058123	0.144495	0.040641	0.022844	0.02079	0.02092	0.021007	0.021894	0.01993
0.132149	0.034224	0.039882	0.054208	0.154244	0.039646	0.02323	0.020401	0.020318	0.020699	0.022328	0.01988
0.143943	0.04752	0.04947	0.0451	0.151184	0.044587	0.023556	0.020157	0.020379	0.020218	0.021841	0.019822
0.140083	0.050264	0.053628	0.044424	0.15308	0.053903	0.023145	0.020092	0.019944	0.019882	0.02243	0.019888
0.139972	0.055158	0.04657	0.043113	0.144964	0.047776	0.023109	0.020433	0.019696	0.019867	0.021897	0.019836
0.137449	0.043586	0.042031	0.034202	0.143627	0.034055	0.023057	0.020339	0.019888	0.019485	0.022409	0.020113
0.130901	0.04886	0.047682	0.042121	0.140653	0.032796	0.022784	0.020444	0.020116	0.020029	0.022267	0.020436
0.123704	0.043037	0.046839	0.047015	0.15076	0.034281	0.022311	0.020519	0.020145	0.020477	0.022439	0.020313
0.125686	0.038033	0.045015	0.0462	0.149792	0.02857	0.022267	0.02023	0.020356	0.020378	0.022345	0.020076
0.118232	0.033601	0.054646	0.04323	0.158276	0.027092	0.022452	0.019925	0.020221	0.020073	0.022609	0.019843
0.120102	0.044398	0.053845	0.050312	0.159151	0.037718	0.022475	0.019833	0.020167	0.020127	0.022421	0.019852
0.119574	0.037303	0.05754	0.045613	0.162973	0.041846	0.022688	0.020002	0.020259	0.019777	0.022687	0.019735
0.112571	0.040397	0.064388	0.037453	0.154975	0.039163	0.022668	0.019941	0.020491	0.019041	0.022812	0.01969
0.105747	0.04225	0.059873	0.039265	0.148868	0.038757	0.022472	0.020203	0.020731	0.019337	0.022304	0.019509
0.105569	0.041608	0.059308	0.041118	0.148911	0.036383	0.022364	0.020001	0.021297	0.019313	0.022449	0.019658
0.106123	0.035073	0.055487	0.034643	0.150039	0.031695	0.022595	0.01994	0.021111	0.019185	0.022551	0.019315
0.103813	0.039373	0.062753	0.035809	0.149295	0.02958	0.022205	0.019697	0.02095	0.019131	0.022177	0.01928
0.112664	0.040701	0.052987	0.038677	0.15119	0.026924	0.022442	0.019804	0.021073	0.01973	0.022399	0.019318
0.116201	0.045819	0.051512	0.043009	0.147694	0.024729	0.02268	0.019739	0.02081	0.020003	0.02213	0.019331
0.119404	0.064015	0.048687	0.049039	0.142818	0.033302	0.022673	0.020501	0.020141	0.020225	0.021415	0.018845
0.124918	0.065524	0.053006	0.049336	0.141384	0.03764	0.022639	0.020422	0.02038	0.020443	0.021421	0.019299
0.12773	0.058337	0.044327	0.048871	0.138342	0.032946	0.023257	0.0203	0.020525	0.020644	0.021859	0.019373
0.116749	0.048268	0.043036	0.057113	0.126547	0.029441	0.022715	0.02022	0.019989	0.021044	0.021464	0.019094
0.158089	0.057709	0.048983	0.046996	0.133566	0.02855	0.025412	0.020771	0.020033	0.020379	0.021958	0.019
0.155414	0.042685	0.049422	0.043028	0.130576	0.021404	0.024959	0.020177	0.0204	0.020056	0.022204	0.018872
0.147614	0.045998	0.056215	0.051105	0.135073	0.017671	0.02464	0.020383	0.020571	0.019804	0.022249	0.018417
0.151636	0.048898	0.05707	0.049282	0.135288	0.023886	0.024131	0.020306	0.020452	0.01989	0.021909	0.018019
0.157182	0.056403	0.058331	0.048611	0.14935	0.027418	0.024581	0.020177	0.02068	0.019582	0.022373	0.018306
0.110738	0.042422	0.059402	0.051436	0.144448	0.023893	0.021657	0.019759	0.0211	0.019681	0.022592	0.018493
0.103099	0.042443	0.059539	0.048034	0.146268	0.020724	0.021643	0.019794	0.02124	0.020083	0.023058	0.018814
0.096822	0.037314	0.053749	0.04056	0.127916	0.025192	0.021701	0.019952	0.021294	0.020276	0.022822	0.019403
0.09492	0.032295	0.053459	0.045386	0.127843	0.028817	0.021649	0.020058	0.021483	0.020471	0.022932	0.020206
0.091164	0.030696	0.049771	0.037012	0.123611	0.025988	0.021516	0.020382	0.021398	0.020275	0.022738	0.020052
0.091678	0.032128	0.042236	0.041553	0.115028	0.044559	0.021854	0.020261	0.020838	0.021076	0.022274	0.020442
0.102992	0.029003	0.032561	0.038959	0.109658	0.047071	0.022182	0.020422	0.020146	0.020696	0.02193	0.020872
0.107588	0.03202	0.034289	0.04519	0.124138	0.04773	0.022512	0.020706	0.020198	0.021153	0.022263	0.020926
0.108858	0.037616	0.036699	0.036918	0.121855	0.040292	0.022831	0.020739	0.020153	0.020647	0.022228	0.020334
0.111251	0.033551	0.034742	0.036142	0.115846	0.037433	0.023181	0.020606	0.020075	0.020881	0.022296	0.020794
0.107692	0.039722	0.037928	0.037215	0.119968	0.021339	0.02279	0.020531	0.020254	0.020622	0.0222	0.020686
0.102837	0.050388	0.047412	0.039249	0.115846	0.017639	0.02288	0.021072	0.020835	0.021476	0.022243	0.020274
0.104893	0.049419	0.049864	0.031306	0.117271	0.012615	0.022607	0.020464	0.020655	0.020776	0.022138	0.020204
0.096407	0.04594	0.045673	0.028432	0.113033	0.009914	0.022302	0.020717	0.02105	0.02085	0.022028	0.020799
0.092736	0.048261	0.035203	0.031332	0.113618	0.009201	0.022322	0.020485	0.020817	0.021473	0.021956	0.020406
0.101062	0.044955	0.040106	0.037919	0.123884	0.017461	0.022687	0.020598	0.020606	0.021271	0.022239	0.020273
0.102346	0.032105	0.036373	0.030428	0.131067	0.018518	0.022237	0.019801	0.020267	0.020251	0.022035	0.020304
0.112577	0.036749	0.032695	0.036099	0.132392	0.021037	0.022278	0.020118	0.020011	0.020153	0.021881	0.019934
0.124477	0.036258	0.034256	0.046438	0.136957	0.025573	0.022961	0.020053	0.019433	0.020502	0.022	0.019493
0.129677	0.032629	0.051386	0.045539	0.143557	0.028317	0.022532	0.020052	0.020038	0.019784	0.021896	0.019684
0.137535	0.032721	0.05548	0.040833	0.14512	0.031009	0.022258	0.020203	0.020447	0.019893	0.022097	0.019919
0.13731	0.036623	0.055634	0.057174	0.167736	0.033956	0.022379	0.02058	0.020473	0.020193	0.023048	0.019855
0.134904	0.034144	0.056364	0.057735	0.17049	0.037654	0.022323	0.020586	0.020742	0.020261	0.023105	0.020049
0.12636	0.039219	0.058234	0.056908	0.171178	0.041798	0.021648	0.02052	0.020927	0.020084	0.02323	0.020135
0.127495	0.054797	0.0664	0.065461	0.176653	0.049915	0.02148	0.02052	0.020617	0.019635	0.023582	0.019687
0.126205	0.062437	0.076841	0.063398	0.175049	0.051557	0.021638	0.02058	0.020981	0.019531	0.023264	0.019262
0.130286	0.065518	0.082851	0.06617	0.15268	0.048007	0.021875	0.020549	0.02119	0.020392	0.022383	0.018987
0.116078	0.064757	0.084704	0.069395	0.152462	0.03691	0.021833	0.020558	0.021815	0.020728	0.022696	0.018848
0.125168	0.059062	0.077522	0.074042	0.148481	0.03314	0.022285	0.020398	0.02141	0.021168	0.022699	0.018936
0.135763	0.053081	0.072415	0.072202	0.145065	0.035737	0.022559	0.020718	0.02147	0.021409	0.022315	0.019327
0.127412	0.042389	0.05172	0.076712	0.143624	0.027767	0.022444	0.020061	0.020602	0.021414	0.022512	0.019515
0.130806	0.041254	0.044181	0.095179	0.148653	0.036478	0.022724	0.020065	0.020442	0.022943	0.022826	0.020136
0.14018	0.042724	0.052773	0.095138	0.151541	0.048437	0.02256	0.019926	0.019762	0.022753	0.022732	0.020148
0.155648	0.051569	0.061959	0.092065	0.151883	0.056498	0.022691	0.019887	0.0199	0.022857	0.022303	0.02007
0.154755	0.039361	0.053846	0.092803	0.14096	0.050222	0.023177	0.019606	0.019652	0.023196	0.022376	0.020247
0.155218	0.044873	0.05393	0.080004	0.131802	0.050142	0.023622	0.020414	0.019977	0.023006	0.022466	0.02024
0.149831	0.040203	0.063916	0.056236	0.129916	0.044256	0.023516	0.020104	0.020233	0.020873	0.022382	0.020102
0.155038	0.041531	0.06828	0.061892	0.116537	0.055678	0.023627	0.01994	0.020302	0.020985	0.021832	0.02038
0.13395	0.038173	0.059806	0.049649	0.118325	0.052614	0.023319	0.020364	0.020605	0.020016	0.021935	0.020562
0.130535	0.046844	0.067481	0.04533	0.131996	0.053063	0.022599	0.020336	0.02075	0.0198	0.021706	0.019882
0.136877	0.045223	0.065494	0.048287	0.136356	0.056687	0.022166	0.01975	0.0204	0.019719	0.021379	0.020786
0.141735	0.055492	0.065769	0.046317	0.13177	0.060239	0.021832	0.020289	0.020503	0.019928	0.021681	0.02054
0.132402	0.054828	0.058408	0.043212	0.142405	0.046549	0.02178	0.020621	0.020356	0.020172	0.022259	0.020392
0.133565	0.056073	0.061198	0.070555	0.145226	0.03822	0.021372	0.020236	0.02032	0.021589	0.022529	0.019897
0.135544	0.062334	0.051951	0.085011	0.140578	0.039389	0.021645	0.020756	0.020204	0.022305	0.022649	0.020083
0.133807	0.062332	0.050167	0.090516	0.144973	0.035605	0.02171	0.020782	0.020254	0.022746	0.023022	0.018848
0.129195	0.053421	0.048562	0.092834	0.143796	0.034083	0.021478	0.020243	0.01993	0.022323	0.022443	0.018855
0.136528	0.055535	0.047579	0.09147	0.144801	0.036112	0.021501	0.02015	0.019642	0.022248	0.022075	0.018441
0.135084	0.058278	0.043618	0.072945	0.147303	0.042862	0.021678	0.020255	0.019434	0.021095	0.021977	0.018878
0.130866	0.066011	0.054344	0.06568	0.149248	0.046867	0.021685	0.020355	0.019318	0.02055	0.021846	0.019099
0.114762	0.063466	0.054406	0.058048	0.143465	0.03949	0.021677	0.020757	0.019856	0.020456	0.021946	0.019667
0.11248	0.068614	0.048575	0.056395	0.150165	0.035936	0.021996	0.020908	0.020124	0.020551	0.022187	0.019425
0.109669	0.063899	0.048259	0.049475	0.148994	0.032812	0.022475	0.020759	0.020558	0.02044	0.022638	0.020176
0.110662	0.057063	0.04322	0.048267	0.145539	0.026748	0.022605	0.020758	0.0208	0.020586	0.022693	0.020298
0.11365	0.042869	0.035839	0.045273	0.145586	0.021297	0.022479	0.020144	0.02096	0.020527	0.022761	0.020151
0.141363	0.04544	0.05332	0.056472	0.170506	0.037279	0.022731	0.019694	0.020644	0.020254	0.023437	0.019884
0.149175	0.047607	0.053815	0.056205	0.162694	0.042124	0.023358	0.019976	0.02088	0.020132	0.023733	0.020533
0.149764	0.048152	0.051468	0.060175	0.159296	0.036857	0.022987	0.020098	0.021002	0.020203	0.023565	0.020022
0.145847	0.047088	0.057376	0.059781	0.157648	0.032494	0.023039	0.019982	0.020998	0.020328	0.023758	0.01964
0.159222	0.054821	0.064088	0.068088	0.159388	0.049125	0.02345	0.020038	0.021009	0.020286	0.023801	0.019813
0.147235	0.050103	0.047935	0.061222	0.136461	0.07734	0.02304	0.020035	0.020557	0.020399	0.022677	0.021635
0.147605	0.046512	0.051119	0.06593	0.140141	0.090503	0.022751	0.019661	0.019829	0.020706	0.022305	0.021921
0.141844	0.049597	0.0505	0.067442	0.141597	0.097135	0.022644	0.019836	0.019783	0.020185	0.022343	0.021809
0.149591	0.06	0.05165	0.071856	0.139238	0.105663	0.023005	0.020178	0.019735	0.020453	0.022077	0.02193
0.13612	0.05173	0.050632	0.064003	0.141752	0.088895	0.022666	0.020003	0.019762	0.020705	0.022257	0.021788
0.140392	0.053131	0.050426	0.066461	0.146301	0.055775	0.023164	0.019794	0.019758	0.020511	0.022302	0.020016
0.143596	0.05158	0.04669	0.061083	0.143265	0.042945	0.023293	0.019729	0.020351	0.020551	0.02216	0.019482
0.143837	0.04488	0.049136	0.060556	0.143646	0.045964	0.023117	0.019588	0.020215	0.021275	0.022472	0.01982
0.142503	0.041756	0.049455	0.056957	0.144777	0.041479	0.022891	0.019834	0.020191	0.020792	0.022467	0.019647
0.122721	0.023786	0.023558	0.032554	0.119388	0.023721	0.023154	0.02047	0.020287	0.020549	0.022633	0.019853
0.124479	0.025827	0.031199	0.035598	0.117994	0.024372	0.023102	0.020773	0.020593	0.020857	0.022726	0.019839
0.116141	0.025771	0.035082	0.037077	0.125532	0.024346	0.022626	0.020558	0.020439	0.0206	0.023043	0.019958
0.124788	0.024028	0.034571	0.037545	0.120905	0.014802	0.022774	0.020035	0.020808	0.020419	0.02303	0.019697
0.130986	0.019984	0.033058	0.034796	0.122992	0.0128	0.022902	0.019593	0.020818	0.020778	0.023134	0.019742
0.153713	0.039859	0.058508	0.057862	0.141208	0.030236	0.023173	0.019218	0.020752	0.020622	0.022866	0.019568
0.145851	0.037933	0.050363	0.047166	0.131318	0.02424	0.023393	0.019598	0.021109	0.020323	0.022581	0.019583
0.146155	0.03421	0.047768	0.046213	0.115965	0.030186	0.023602	0.020112	0.021276	0.020583	0.022242	0.019827
0.149601	0.038878	0.047246	0.042988	0.123505	0.035705	0.024022	0.0206	0.021127	0.020524	0.021653	0.019751
0.146181	0.033971	0.043311	0.041336	0.117595	0.041715	0.024174	0.020344	0.021072	0.02003	0.021353	0.019826
0.143636	0.03438	0.039575	0.040593	0.118885	0.041163	0.023801	0.020478	0.021269	0.020372	0.021527	0.019809
0.143796	0.030387	0.042371	0.041477	0.130608	0.046938	0.023146	0.019964	0.02102	0.020303	0.021913	0.020187
0.152752	0.028878	0.043731	0.037586	0.146957	0.038433	0.023745	0.019766	0.020963	0.020021	0.022541	0.019938
0.140133	0.023262	0.055035	0.037392	0.13541	0.040522	0.023253	0.019485	0.02123	0.019812	0.022434	0.019987
0.13843	0.02615	0.07324	0.043499	0.142212	0.033059	0.022579	0.019365	0.021346	0.020189	0.022585	0.01954
0.134123	0.017874	0.07	0.039144	0.137757	0.034498	0.022551	0.018808	0.020975	0.019785	0.02237	0.019602
0.141	0.022146	0.072727	0.035363	0.129194	0.032092	0.023097	0.019152	0.021103	0.019602	0.022289	0.01922
0.130701	0.027156	0.068056	0.041702	0.11955	0.031021	0.022823	0.019693	0.02095	0.019855	0.022115	0.018987
0.136402	0.025999	0.051093	0.037449	0.131562	0.024928	0.023249	0.019641	0.020179	0.019827	0.022855	0.019132
0.13822	0.029026	0.038361	0.033092	0.142011	0.038071	0.023659	0.019766	0.020027	0.019764	0.023004	0.019871
0.137678	0.03872	0.059629	0.037919	0.142914	0.045394	0.023783	0.020297	0.020839	0.020196	0.022792	0.019814
0.136069	0.046608	0.066502	0.052749	0.15259	0.049383	0.023389	0.019873	0.021017	0.020444	0.022574	0.019493
0.136359	0.051856	0.075222	0.050176	0.161911	0.053505	0.022669	0.019518	0.020977	0.020337	0.022302	0.019611
0.137817	0.05712	0.078085	0.063476	0.162222	0.062586	0.022717	0.019878	0.021361	0.020902	0.021908	0.020152
0.140909	0.057431	0.075084	0.06795	0.160792	0.055492	0.02305	0.020295	0.021177	0.020933	0.022477	0.020193
0.146904	0.06335	0.055238	0.057198	0.152437	0.050133	0.02322	0.020677	0.020694	0.020908	0.022922	0.020664
0.151693	0.089154	0.053274	0.05339	0.148854	0.049133	0.023415	0.023265	0.020725	0.020759	0.023134	0.020975
0.156064	0.088667	0.04805	0.054146	0.143463	0.051279	0.024124	0.023242	0.020622	0.020467	0.023065	0.020975
0.155317	0.087261	0.052081	0.04332	0.136386	0.048904	0.024276	0.023029	0.021091	0.020279	0.02294	0.020546
0.142385	0.079614	0.063987	0.042489	0.123271	0.050584	0.023516	0.022473	0.021567	0.019838	0.02207	0.020158
0.148896	0.075019	0.072184	0.057857	0.135459	0.049514	0.022959	0.021844	0.021486	0.019185	0.021749	0.019551
0.14234	0.044132	0.076624	0.056003	0.136422	0.050164	0.022943	0.019293	0.021526	0.019411	0.021619	0.019336
0.142263	0.045884	0.086863	0.057254	0.144626	0.048272	0.022522	0.019297	0.021414	0.01946	0.021558	0.019339
0.150398	0.050635	0.092807	0.061845	0.144213	0.053699	0.022576	0.01951	0.020927	0.018935	0.021448	0.01915
0.145168	0.045731	0.078681	0.056633	0.141215	0.040127	0.022562	0.019608	0.020381	0.019475	0.021929	0.019253
0.135408	0.046013	0.077448	0.047322	0.136266	0.062188	0.022902	0.01976	0.02073	0.019634	0.021969	0.020716
0.137457	0.048624	0.075614	0.052136	0.148529	0.069188	0.022646	0.019964	0.020752	0.019808	0.022328	0.021106
0.133923	0.044016	0.070588	0.04577	0.148788	0.075749	0.022383	0.019757	0.020956	0.01977	0.0227	0.021144
0.126079	0.039907	0.063481	0.039485	0.143112	0.065083	0.021997	0.019624	0.020635	0.019968	0.022627	0.021224
0.131747	0.046017	0.066355	0.043062	0.144957	0.072908	0.022012	0.019585	0.020651	0.019675	0.021997	0.021116
0.127378	0.045674	0.065262	0.050314	0.150338	0.051179	0.022013	0.019539	0.020277	0.019699	0.022119	0.0199
0.134507	0.044702	0.056109	0.045634	0.137018	0.046681	0.022408	0.019609	0.0198	0.01968	0.021728	0.019916
0.129652	0.035155	0.049764	0.046361	0.133889	0.036373	0.022402	0.019316	0.019657	0.019638	0.021548	0.019679
0.124651	0.04103	0.047691	0.046765	0.147415	0.040549	0.022262	0.019357	0.019917	0.019672	0.02164	0.019686
0.122116	0.045904	0.05279	0.047006	0.14702	0.039065	0.022219	0.019855	0.020477	0.019904	0.022042	0.019694
0.113112	0.031444	0.039183	0.032273	0.139522	0.031797	0.022218	0.019602	0.020816	0.020144	0.021923	0.01984
0.099038	0.032741	0.043208	0.026604	0.134384	0.024923	0.021616	0.019734	0.020987	0.019706	0.021752	0.019348
0.099064	0.044036	0.047629	0.030112	0.132575	0.02666	0.021834	0.020399	0.021562	0.020126	0.021742	0.019423
0.096383	0.038189	0.048176	0.028116	0.125103	0.024086	0.021722	0.020827	0.021948	0.02018	0.021761	0.019843
0.107762	0.043983	0.050374	0.028192	0.131293	0.022782	0.022413	0.020679	0.021405	0.019836	0.021878	0.01957
0.125339	0.057685	0.056733	0.032275	0.154588	0.028916	0.022585	0.021371	0.021015	0.019631	0.022899	0.019631
0.125134	0.062317	0.048482	0.041756	0.161769	0.027131	0.022698	0.021885	0.020779	0.019819	0.023203	0.019801
0.122789	0.059376	0.041287	0.042452	0.164083	0.024611	0.022682	0.022002	0.020123	0.019996	0.023553	0.020012
0.124681	0.070626	0.042912	0.045263	0.169749	0.020848	0.022896	0.021621	0.019961	0.019946	0.023777	0.019453
0.118039	0.074727	0.035546	0.044746	0.195752	0.030069	0.022393	0.021936	0.020084	0.02005	0.025245	0.019967
0.106764	0.069158	0.035126	0.05264	0.187966	0.024999	0.022044	0.021445	0.020191	0.020779	0.025122	0.019942
0.099737	0.051395	0.029895	0.044545	0.173041	0.017845	0.022132	0.021125	0.020685	0.020905	0.025174	0.019947
0.107864	0.062881	0.035192	0.048606	0.162674	0.022503	0.022363	0.021282	0.020799	0.020658	0.024622	0.019734
0.119385	0.056285	0.040078	0.050065	0.163261	0.028893	0.022695	0.021357	0.020796	0.020757	0.024578	0.019911
0.125704	0.047361	0.04807	0.053531	0.136348	0.030573	0.022865	0.021103	0.020688	0.02079	0.022747	0.01957
0.132426	0.049555	0.057413	0.054735	0.127364	0.036253	0.022691	0.021114	0.020864	0.020289	0.02191	0.019227
0.140791	0.05791	0.069179	0.050639	0.133319	0.043956	0.022843	0.020776	0.020853	0.020277	0.021461	0.019756
0.135512	0.040841	0.068349	0.042503	0.131419	0.04047	0.022483	0.020187	0.02126	0.020254	0.021608	0.020049
0.128281	0.04424	0.061922	0.043312	0.12425	0.046833	0.021877	0.020542	0.021086	0.020055	0.021505	0.020247
0.119361	0.034575	0.053556	0.042388	0.117894	0.043615	0.021404	0.020145	0.021501	0.019972	0.02148	0.020562
0.11447	0.041453	0.046018	0.038438	0.11198	0.045737	0.021615	0.020457	0.021454	0.019594	0.021296	0.020985
0.116754	0.044024	0.042052	0.040795	0.11634	0.050973	0.021753	0.020468	0.021563	0.019544	0.021767	0.020849
0.12369	0.048378	0.045731	0.038295	0.123641	0.048308	0.022185	0.020296	0.021479	0.019258	0.02183	0.020652
0.118015	0.041189	0.041555	0.036426	0.122742	0.036293	0.022674	0.020247	0.021304	0.019484	0.021854	0.020436
0.126452	0.054064	0.041965	0.041632	0.120195	0.044599	0.023165	0.020559	0.02087	0.019743	0.022058	0.020379
0.126564	0.05124	0.043004	0.042902	0.126689	0.054687	0.022857	0.019991	0.02048	0.02001	0.022486	0.020137
0.118404	0.043781	0.036808	0.048376	0.122449	0.048715	0.02231	0.019959	0.019679	0.020073	0.022379	0.019708
0.113451	0.04813	0.031637	0.057787	0.114226	0.057427	0.021795	0.020043	0.019414	0.020439	0.021895	0.019767
0.124456	0.05749	0.039889	0.065469	0.11739	0.05814	0.021816	0.019604	0.019629	0.020235	0.021539	0.019683
0.107038	0.064982	0.02975	0.052599	0.108095	0.040635	0.02121	0.019768	0.019787	0.020264	0.021305	0.019676
0.114129	0.063359	0.033704	0.05688	0.100311	0.029943	0.021813	0.020216	0.020334	0.020691	0.021038	0.019443
0.12623	0.069131	0.040153	0.053356	0.106673	0.031261	0.022539	0.020367	0.020415	0.020186	0.021404	0.019476
0.151889	0.071809	0.041518	0.050299	0.104801	0.02246	0.023692	0.020689	0.020567	0.019895	0.021678	0.019569
0.149009	0.06973	0.038891	0.049424	0.104426	0.023545	0.02359	0.020655	0.020621	0.020006	0.021976	0.019255
0.158866	0.063586	0.049101	0.060227	0.118474	0.030988	0.023859	0.020826	0.02067	0.019751	0.022141	0.019228
0.150805	0.060812	0.042995	0.055847	0.121878	0.027497	0.023419	0.021007	0.020294	0.019613	0.022117	0.019652
0.146867	0.060686	0.046565	0.057874	0.114127	0.028073	0.023178	0.021093	0.020815	0.019832	0.021541	0.019643
0.123815	0.050714	0.036229	0.047022	0.125046	0.023293	0.022389	0.021053	0.020628	0.019924	0.021729	0.019393
0.115857	0.056574	0.026999	0.038868	0.118356	0.01753	0.022086	0.021338	0.019944	0.020077	0.02163	0.019484
0.12062	0.054635	0.030438	0.024968	0.115095	0.025937	0.022682	0.021375	0.020016	0.020074	0.021785	0.019802
0.128499	0.049964	0.048782	0.020376	0.115826	0.029483	0.022975	0.020832	0.020957	0.019452	0.022072	0.01968
0.132024	0.052449	0.047191	0.021955	0.113698	0.0263	0.023123	0.020601	0.020859	0.019809	0.022036	0.019704
0.128918	0.051392	0.047939	0.027896	0.102974	0.030471	0.023532	0.020477	0.021101	0.020369	0.022069	0.020243
0.142189	0.050283	0.053062	0.030847	0.115346	0.03581	0.023861	0.020859	0.021081	0.019887	0.022411	0.02022
0.146973	0.050162	0.049271	0.04	0.110813	0.024849	0.023632	0.020576	0.021068	0.019941	0.022085	0.019786
0.141678	0.055628	0.035375	0.048188	0.104628	0.029658	0.023622	0.021069	0.020483	0.020561	0.02173	0.020084
0.143725	0.054344	0.036538	0.047579	0.103546	0.035593	0.023917	0.021013	0.020443	0.0202	0.021695	0.019929
0.151696	0.064226	0.048066	0.053828	0.108615	0.031334	0.023886	0.021039	0.020513	0.020116	0.021722	0.019445
0.143886	0.056959	0.05109	0.054609	0.098769	0.029721	0.023743	0.020472	0.021242	0.020548	0.021414	0.019737
0.133882	0.049238	0.051073	0.053726	0.100847	0.032061	0.023399	0.020307	0.02196	0.020466	0.021668	0.02014
0.142415	0.055709	0.053658	0.046533	0.112438	0.033009	0.023521	0.020435	0.02189	0.020056	0.021881	0.020142
0.131237	0.063566	0.059818	0.051856	0.133072	0.027809	0.022885	0.020825	0.021969	0.020546	0.02245	0.020027
0.127385	0.06009	0.058499	0.066164	0.141317	0.041755	0.022596	0.020835	0.021793	0.020316	0.022383	0.020054
0.126528	0.063077	0.059491	0.060425	0.149937	0.049162	0.02265	0.02105	0.021727	0.019916	0.022636	0.020008
0.130541	0.061778	0.061758	0.062085	0.152914	0.054051	0.022615	0.020802	0.021174	0.019986	0.022478	0.020049
0.126671	0.056501	0.062125	0.056557	0.152611	0.036157	0.022292	0.020511	0.021454	0.01981	0.022639	0.019437
0.12924	0.040073	0.054967	0.047218	0.137347	0.037665	0.022573	0.020578	0.021938	0.019473	0.022573	0.019889
0.126883	0.035033	0.050807	0.024647	0.139321	0.027772	0.022362	0.020398	0.02175	0.019103	0.02272	0.01971
0.123001	0.029014	0.044588	0.027104	0.133525	0.026423	0.022142	0.019932	0.021417	0.019419	0.022386	0.020199
0.113547	0.022209	0.041907	0.015873	0.143595	0.007702	0.022101	0.01999	0.021367	0.019757	0.022838	0.019649
0.110906	0.018031	0.03149	0.023901	0.134029	0.011862	0.021989	0.019958	0.020525	0.019982	0.022419	0.019271
0.120981	0.02127	0.03018	0.025941	0.136396	0.01251	0.021919	0.019842	0.020036	0.020088	0.022188	0.019537
0.128582	0.026637	0.032475	0.022695	0.121886	0.01055	0.022362	0.020082	0.02034	0.020185	0.021747	0.020036
0.138956	0.044737	0.036377	0.019353	0.125106	0.008303	0.023175	0.021098	0.020325	0.020039	0.022033	0.019624
0.146091	0.063097	0.039773	0.024632	0.12046	0.022666	0.023641	0.021834	0.020338	0.019879	0.02165	0.01975
0.145871	0.062686	0.043381	0.02523	0.118947	0.025861	0.023644	0.021731	0.020593	0.019773	0.021704	0.020487
0.14419	0.06532	0.046655	0.028769	0.113364	0.025395	0.023591	0.021436	0.020693	0.019785	0.021691	0.020208
0.142974	0.0633	0.051284	0.035615	0.119691	0.023055	0.023213	0.021306	0.02102	0.019949	0.021976	0.019904
0.134697	0.046571	0.054812	0.037033	0.11702	0.021802	0.022477	0.020752	0.021402	0.019864	0.02201	0.019885
0.130889	0.040442	0.060083	0.036316	0.113023	0.015117	0.022327	0.020367	0.021372	0.019594	0.022324	0.020047
0.138567	0.048452	0.065918	0.049218	0.119509	0.015005	0.022604	0.020319	0.021469	0.0201	0.022353	0.019585
0.136755	0.053501	0.075705	0.056118	0.127203	0.014515	0.022202	0.020551	0.021558	0.019878	0.02219	0.019177
0.132247	0.053903	0.069139	0.047014	0.126559	0.016993	0.022041	0.020654	0.021163	0.019552	0.022266	0.019114
0.138977	0.059628	0.061954	0.052046	0.132704	0.021483	0.022299	0.020725	0.021206	0.01985	0.022262	0.01908
0.145291	0.062832	0.061571	0.058228	0.131542	0.030563	0.022145	0.020648	0.021262	0.020406	0.021841	0.019144
0.139842	0.05089	0.055456	0.039388	0.126506	0.026996	0.022366	0.020351	0.02136	0.020113	0.021779	0.019256
0.144383	0.049987	0.040087	0.02909	0.126356	0.030628	0.022947	0.020239	0.020804	0.02013	0.022316	0.020189
0.144854	0.052098	0.043292	0.035732	0.119962	0.031668	0.02341	0.02037	0.020756	0.020368	0.022228	0.020253
0.141938	0.054392	0.042473	0.026221	0.10761	0.018894	0.023546	0.020477	0.020708	0.020113	0.021974	0.020511
0.141044	0.052568	0.041617	0.020223	0.114907	0.013954	0.023885	0.020544	0.020762	0.019487	0.021962	0.020252
0.128059	0.054007	0.045305	0.019599	0.112947	0.015113	0.023605	0.020849	0.021192	0.019484	0.021873	0.020601
0.126365	0.05928	0.053401	0.029669	0.123448	0.02178	0.023234	0.020706	0.02142	0.019545	0.021948	0.019973
0.124728	0.060061	0.056537	0.034669	0.14052	0.031698	0.023219	0.020588	0.021674	0.019858	0.021833	0.020398
0.118404	0.052815	0.056472	0.043649	0.150202	0.03891	0.022716	0.020447	0.021105	0.019985	0.021985	0.020183
0.125833	0.057698	0.052581	0.045515	0.148927	0.041599	0.02295	0.020507	0.020964	0.020081	0.022461	0.020375
0.136698	0.060791	0.048456	0.048726	0.151303	0.044626	0.022672	0.020591	0.020232	0.020169	0.022998	0.01983
0.138035	0.064372	0.044296	0.046565	0.140475	0.037802	0.022906	0.020753	0.020079	0.020628	0.022327	0.019333
0.145897	0.068622	0.043651	0.051896	0.13116	0.031702	0.022913	0.020673	0.019656	0.020498	0.022154	0.018867
0.148749	0.077915	0.049686	0.045293	0.134879	0.035355	0.023214	0.02092	0.020104	0.020289	0.022305	0.018814
0.139665	0.073837	0.048871	0.039462	0.131381	0.028039	0.022549	0.021013	0.020198	0.020283	0.022335	0.018721
0.140489	0.079201	0.055394	0.039187	0.13597	0.034565	0.022616	0.020972	0.020514	0.019999	0.022259	0.019122
0.127166	0.101445	0.057082	0.02934	0.126294	0.02943	0.022462	0.02244	0.020958	0.019595	0.022361	0.01939
0.124189	0.08886	0.050658	0.028428	0.117403	0.028904	0.022573	0.022198	0.021026	0.019691	0.022409	0.019323
0.127149	0.081795	0.056284	0.034998	0.109932	0.029414	0.022417	0.021635	0.021056	0.020111	0.02214	0.019504
0.13033	0.081774	0.063548	0.041345	0.11775	0.033971	0.022576	0.021625	0.020802	0.019953	0.021608	0.019394
0.132413	0.085062	0.057694	0.045512	0.121212	0.02652	0.022705	0.021351	0.020595	0.019973	0.021461	0.019385
0.143786	0.04878	0.061766	0.046648	0.130236	0.029929	0.022924	0.019613	0.020745	0.02025	0.021543	0.019446
0.142405	0.054974	0.061436	0.042719	0.147244	0.029571	0.022289	0.019855	0.020633	0.020154	0.02188	0.019275
0.140519	0.055373	0.059679	0.034733	0.15104	0.031201	0.022455	0.020285	0.020834	0.019759	0.021857	0.019649
0.136943	0.051257	0.052181	0.033222	0.150154	0.03623	0.022576	0.019819	0.020993	0.02008	0.022272	0.01966
0.138407	0.046496	0.051995	0.036881	0.146897	0.041187	0.02296	0.020146	0.020813	0.020369	0.022287	0.019698
0.138901	0.048002	0.052217	0.038938	0.148896	0.041755	0.022742	0.020582	0.020614	0.020534	0.022159	0.019792
0.136997	0.044106	0.060429	0.034704	0.139529	0.045091	0.023357	0.020352	0.020828	0.020316	0.021612	0.020299
0.132064	0.044984	0.057507	0.03113	0.141768	0.03839	0.022991	0.019846	0.020494	0.020056	0.021666	0.019603
0.131124	0.048879	0.060725	0.026174	0.139695	0.039642	0.022927	0.020114	0.02074	0.019775	0.021849	0.019686
0.132722	0.043348	0.060763	0.018566	0.140061	0.033943	0.022723	0.019905	0.021109	0.019751	0.021985	0.019394
0.130136	0.048992	0.060467	0.023867	0.141247	0.035276	0.023339	0.020033	0.020947	0.019618	0.022189	0.019793
0.135784	0.051799	0.053142	0.025776	0.144657	0.026515	0.02297	0.020158	0.021106	0.019545	0.022579	0.019153
0.142371	0.04926	0.04806	0.028861	0.14522	0.025121	0.023373	0.020422	0.02129	0.019616	0.023052	0.019084
0.141344	0.041787	0.045797	0.037094	0.148277	0.011821	0.023369	0.020248	0.020936	0.019869	0.023176	0.018963
0.135053	0.050445	0.056363	0.038243	0.147001	0.017664	0.023069	0.020429	0.021175	0.019692	0.02294	0.019448
0.127823	0.054035	0.05483	0.034531	0.161062	0.016076	0.022445	0.019921	0.021084	0.019484	0.023547	0.019234
0.118431	0.060392	0.063363	0.028826	0.156638	0.024448	0.022433	0.020279	0.021599	0.01915	0.023654	0.019818
0.116071	0.058396	0.063418	0.037368	0.151981	0.026482	0.022318	0.020246	0.021596	0.019652	0.023143	0.019982
0.123045	0.068116	0.061716	0.04604	0.145575	0.038741	0.022284	0.020386	0.021578	0.019751	0.022545	0.020158
0.122855	0.061089	0.054398	0.046471	0.144364	0.036073	0.022404	0.020383	0.021259	0.020003	0.022618	0.019918
0.121989	0.053318	0.045405	0.043929	0.123502	0.035146	0.022662	0.020383	0.021243	0.019967	0.022165	0.019744
0.11998	0.047528	0.036269	0.040482	0.125758	0.033798	0.022612	0.020425	0.020756	0.020173	0.022109	0.01949
0.11732	0.047942	0.040917	0.034998	0.126508	0.035748	0.022622	0.02027	0.020974	0.019746	0.022232	0.01967
0.113369	0.047375	0.039742	0.027876	0.125776	0.029792	0.022812	0.020457	0.021147	0.01974	0.022298	0.01982
0.10968	0.048472	0.030802	0.035378	0.126779	0.027872	0.022686	0.020351	0.02081	0.019764	0.022161	0.019706
0.125605	0.057335	0.039682	0.044861	0.136351	0.036763	0.022438	0.020579	0.020935	0.019677	0.021934	0.019663
0.138047	0.057745	0.041155	0.054451	0.143118	0.038937	0.022905	0.01992	0.020331	0.019626	0.021672	0.01943
0.137786	0.063097	0.035996	0.049719	0.139082	0.037179	0.023014	0.020391	0.020366	0.019693	0.021501	0.01938
0.140921	0.071326	0.039664	0.044897	0.145209	0.051478	0.022612	0.020931	0.020478	0.019477	0.021554	0.019549
0.146916	0.094694	0.046594	0.036337	0.14804	0.04667	0.023476	0.022248	0.020808	0.019001	0.02177	0.019472
0.139731	0.0786	0.041174	0.028564	0.146665	0.036966	0.023971	0.022136	0.020474	0.019367	0.021985	0.019728
0.132622	0.078902	0.039809	0.03144	0.14429	0.038122	0.023326	0.022485	0.020464	0.019474	0.022332	0.019793
0.146323	0.073187	0.045249	0.047096	0.142077	0.042751	0.023784	0.022135	0.01983	0.019861	0.022335	0.019564
0.153809	0.066927	0.043072	0.050545	0.148362	0.038226	0.024094	0.021513	0.019324	0.019763	0.022378	0.019355
0.1462	0.040501	0.044254	0.04945	0.144985	0.040517	0.023369	0.020392	0.019574	0.020024	0.022366	0.019345
0.14508	0.044087	0.050331	0.045961	0.149041	0.042512	0.023427	0.020309	0.02035	0.019584	0.022306	0.019037
0.150954	0.043549	0.050677	0.038454	0.149333	0.039574	0.024041	0.020732	0.020648	0.019726	0.022191	0.019474
0.142782	0.042505	0.043664	0.026276	0.150183	0.031617	0.023571	0.02045	0.020758	0.019294	0.022023	0.019417
0.127317	0.040844	0.045907	0.027615	0.133433	0.026816	0.023222	0.02047	0.020855	0.019231	0.021947	0.019441
0.131108	0.040374	0.047277	0.031504	0.139556	0.035371	0.023034	0.020431	0.020637	0.01901	0.022101	0.019519
0.128935	0.04606	0.054967	0.031204	0.124158	0.031665	0.022736	0.020568	0.020409	0.01919	0.021916	0.019551
0.118095	0.044311	0.061565	0.044213	0.134036	0.032315	0.022318	0.020089	0.020358	0.019161	0.02218	0.019292
0.122052	0.045444	0.070097	0.081088	0.141705	0.035519	0.022443	0.020045	0.020459	0.020811	0.022507	0.019473
0.126659	0.039223	0.067651	0.0747	0.178489	0.033816	0.02328	0.020053	0.02096	0.021096	0.023954	0.01953
0.12468	0.042825	0.071126	0.074644	0.195773	0.035949	0.023616	0.01987	0.020934	0.02132	0.024625	0.019845
0.123265	0.037888	0.062138	0.082536	0.205557	0.037876	0.023344	0.019848	0.02051	0.021566	0.025185	0.019777
0.121879	0.037553	0.061631	0.067186	0.194001	0.034059	0.023364	0.019863	0.020526	0.021785	0.025459	0.01999
0.121203	0.041529	0.060246	0.030899	0.186966	0.027737	0.023131	0.020574	0.020826	0.020599	0.025311	0.019806
0.118629	0.04117	0.068611	0.032538	0.157747	0.025221	0.022848	0.02041	0.020758	0.020214	0.024217	0.019317
0.125448	0.041414	0.063825	0.036479	0.143164	0.016939	0.022975	0.020501	0.020605	0.020212	0.023713	0.018905
0.125319	0.045287	0.063866	0.029033	0.148335	0.017764	0.023162	0.020702	0.020844	0.020078	0.023574	0.01875
0.128263	0.049141	0.066179	0.040184	0.142686	0.019943	0.023195	0.020788	0.021064	0.020439	0.023017	0.01862
0.115537	0.043307	0.065672	0.042782	0.139647	0.026766	0.02284	0.020257	0.020956	0.020269	0.022865	0.019156
0.125045	0.044885	0.062568	0.048926	0.143985	0.025385	0.022735	0.020295	0.021017	0.020523	0.022849	0.019447
0.121592	0.042915	0.064539	0.051009	0.143079	0.043363	0.022609	0.020513	0.021111	0.020987	0.022851	0.020291
0.116981	0.045302	0.068195	0.059498	0.140266	0.073822	0.022253	0.020464	0.021186	0.021205	0.022798	0.022439
0.117649	0.043425	0.070815	0.054191	0.146353	0.088986	0.021997	0.020237	0.021527	0.020665	0.022997	0.022953
0.121961	0.039619	0.060991	0.055821	0.149516	0.082204	0.022647	0.020481	0.021512	0.021014	0.023426	0.022477
0.106799	0.037084	0.065786	0.054079	0.146372	0.083279	0.022312	0.020493	0.021509	0.020855	0.023319	0.022552
0.102552	0.033326	0.059991	0.044475	0.144092	0.067246	0.0225	0.020456	0.021576	0.020475	0.022893	0.021898
0.101377	0.026611	0.046576	0.036671	0.13792	0.032357	0.02268	0.020365	0.02147	0.02025	0.022954	0.019977
0.083141	0.013844	0.026034	0.023807	0.117526	0.000997	0.023066	0.020835	0.021533	0.020291	0.023052	0.020039
0.079459	0.018562	0.039564	0.017663	0.117431	0.014171	0.022645	0.02065	0.021693	0.019755	0.022974	0.020517
0.090486	0.020481	0.031409	0.012172	0.11633	0.017911	0.022935	0.020709	0.021558	0.019921	0.023037	0.02039
0.090763	0.030237	0.041949	0.01096	0.115414	0.021454	0.022578	0.020398	0.021598	0.019994	0.022956	0.020321
0.106525	0.036539	0.053479	0.01978	0.118323	0.024258	0.022811	0.020136	0.02192	0.019738	0.022541	0.020135
0.125009	0.040903	0.061508	0.033463	0.139507	0.045171	0.0226	0.019675	0.021538	0.019675	0.022436	0.019578
0.128355	0.038179	0.04923	0.037786	0.138033	0.038401	0.022776	0.019502	0.021164	0.019724	0.022137	0.019257
0.123384	0.043915	0.053003	0.046127	0.147561	0.037561	0.022516	0.019528	0.020929	0.019832	0.022246	0.019235
0.118804	0.04642	0.03767	0.045333	0.154166	0.035092	0.022579	0.019858	0.020931	0.019634	0.022896	0.019552
0.112902	0.042672	0.028864	0.038712	0.157177	0.037258	0.022483	0.020173	0.020396	0.019787	0.023411	0.020026
0.114939	0.056167	0.033145	0.039054	0.154206	0.034136	0.022594	0.020701	0.020628	0.019684	0.023531	0.020386
0.113299	0.060351	0.04264	0.037041	0.169662	0.031721	0.022275	0.020939	0.02111	0.019502	0.024095	0.020305
0.126916	0.064159	0.036277	0.040026	0.154703	0.028772	0.022622	0.020994	0.021264	0.019618	0.023942	0.020265
0.13291	0.053105	0.042327	0.051958	0.148361	0.043168	0.022597	0.020728	0.020938	0.020521	0.023525	0.02045
0.136891	0.059145	0.043294	0.050118	0.139337	0.072824	0.023003	0.020744	0.020522	0.020892	0.02307	0.021914
0.145929	0.06084	0.052062	0.045991	0.134728	0.082721	0.023099	0.020357	0.020446	0.021018	0.022591	0.022127
0.153283	0.06047	0.046648	0.048438	0.122125	0.087997	0.023562	0.020509	0.020126	0.021315	0.022352	0.022107
0.148623	0.050975	0.044033	0.042202	0.128613	0.089748	0.023582	0.02047	0.02022	0.021191	0.022513	0.022332
0.151598	0.059984	0.038993	0.034202	0.128198	0.073823	0.023566	0.020902	0.020235	0.020452	0.022814	0.022115
0.139191	0.055373	0.038697	0.037065	0.127293	0.046424	0.022919	0.021176	0.021137	0.020566	0.022758	0.020606
0.127623	0.052944	0.025256	0.045162	0.128328	0.035355	0.02274	0.021488	0.020526	0.020916	0.022817	0.020281
0.129174	0.052362	0.024921	0.051053	0.135048	0.038983	0.022604	0.021495	0.020655	0.020874	0.023108	0.020924
0.118421	0.052554	0.028404	0.052642	0.132636	0.037991	0.022268	0.02125	0.020607	0.020931	0.023159	0.021044
0.121271	0.035559	0.031417	0.052464	0.126851	0.062484	0.022546	0.020777	0.020362	0.020728	0.022675	0.02241
0.123076	0.039602	0.03979	0.076056	0.142682	0.093635	0.022537	0.020738	0.019879	0.021331	0.022976	0.023515
0.133125	0.044248	0.047573	0.075719	0.156228	0.109121	0.022613	0.02077	0.019955	0.020705	0.022981	0.023743
0.141252	0.056613	0.055478	0.068022	0.14625	0.102533	0.023008	0.021051	0.019628	0.020552	0.022815	0.023245
0.14703	0.063467	0.05342	0.06686	0.138884	0.105821	0.023249	0.021444	0.019179	0.020155	0.022281	0.022876
0.142008	0.081667	0.058221	0.070152	0.147734	0.086633	0.022639	0.021888	0.019766	0.02029	0.02244	0.021265
0.145636	0.074848	0.056142	0.071367	0.146117	0.063232	0.022812	0.021789	0.02026	0.020297	0.022181	0.020052
0.132736	0.066384	0.040537	0.063785	0.135305	0.051956	0.022448	0.021817	0.019791	0.02049	0.022594	0.019978
0.127195	0.055652	0.043704	0.065224	0.145927	0.058594	0.022066	0.021258	0.019885	0.020572	0.022475	0.019859
0.127055	0.051734	0.043731	0.071119	0.160373	0.066993	0.022029	0.020726	0.020379	0.021271	0.022988	0.020159
0.130639	0.041615	0.037427	0.064289	0.157977	0.087271	0.022522	0.020026	0.020027	0.02142	0.023014	0.022415
0.130667	0.03707	0.061745	0.037005	0.146382	0.088718	0.022459	0.019568	0.021427	0.020025	0.022713	0.022665
0.139059	0.035536	0.084011	0.046136	0.152261	0.088284	0.022836	0.019304	0.02248	0.020059	0.022522	0.022111
0.126017	0.026298	0.078682	0.049586	0.148234	0.080957	0.022782	0.01939	0.022887	0.020059	0.022402	0.022315
0.12288	0.032911	0.087906	0.05022	0.142575	0.081327	0.022371	0.019656	0.022785	0.019857	0.022043	0.022201
0.130815	0.039963	0.097646	0.059289	0.143477	0.065373	0.022411	0.019754	0.022599	0.019838	0.021793	0.020278
0.131047	0.052742	0.070145	0.062158	0.151611	0.063704	0.022506	0.02022	0.020998	0.02022	0.022654	0.01999
0.133321	0.067615	0.064833	0.05788	0.145995	0.064639	0.022383	0.020292	0.020699	0.020286	0.022667	0.019924
0.144325	0.086561	0.067097	0.060678	0.160699	0.079886	0.022265	0.02052	0.020355	0.020257	0.023054	0.020035
0.147859	0.083532	0.072438	0.054509	0.167482	0.08062	0.022496	0.020512	0.020282	0.020106	0.022905	0.020174
0.146937	0.083056	0.071346	0.052346	0.163684	0.105836	0.022625	0.020703	0.020664	0.019776	0.022923	0.021758
0.147223	0.082914	0.070589	0.06328	0.155094	0.118542	0.022541	0.020931	0.020662	0.019801	0.022352	0.023571
0.14086	0.065735	0.064728	0.065556	0.156986	0.113676	0.022844	0.020733	0.020661	0.020028	0.022405	0.023379
0.138315	0.0446	0.059133	0.057658	0.144858	0.108919	0.023249	0.020398	0.020793	0.020114	0.022314	0.023659
0.14065	0.0328	0.039363	0.050267	0.135797	0.094337	0.023567	0.020684	0.02068	0.019949	0.022599	0.023403
0.142716	0.035778	0.040268	0.052315	0.138011	0.058776	0.023578	0.020751	0.02062	0.020138	0.022809	0.021272
0.149195	0.037186	0.044207	0.038388	0.132403	0.035782	0.024074	0.020589	0.020523	0.020262	0.022497	0.019365
0.148665	0.037742	0.048192	0.033008	0.141827	0.036624	0.024252	0.02072	0.020797	0.02	0.022557	0.020239
0.149092	0.04803	0.042106	0.032774	0.141003	0.02878	0.023812	0.021069	0.020651	0.01989	0.022679	0.019852
0.144537	0.060633	0.049051	0.047009	0.153116	0.050316	0.023402	0.020792	0.020583	0.02012	0.02271	0.020473
0.130745	0.050165	0.0534	0.041073	0.145667	0.077141	0.023107	0.020615	0.02077	0.019692	0.022242	0.02218
0.118361	0.045853	0.055289	0.03886	0.157829	0.088928	0.022581	0.020513	0.02091	0.01942	0.022884	0.02251
0.126993	0.051783	0.057427	0.037277	0.147851	0.086866	0.022394	0.020487	0.020646	0.01921	0.022827	0.021814
0.132007	0.060784	0.066032	0.040363	0.151647	0.087473	0.022582	0.020449	0.020231	0.01907	0.022716	0.021299
0.138684	0.05985	0.067885	0.032337	0.150985	0.07375	0.022769	0.020589	0.020305	0.018875	0.022719	0.020581
0.151399	0.072046	0.068143	0.042136	0.159532	0.057518	0.023331	0.021037	0.020172	0.019175	0.023082	0.019581
0.154906	0.06928	0.06086	0.045754	0.151969	0.053383	0.023555	0.02049	0.020122	0.019302	0.022827	0.019516
0.155852	0.072201	0.058874	0.047288	0.160667	0.057049	0.0235	0.02031	0.019975	0.019449	0.023097	0.019683
0.153948	0.064914	0.05225	0.047083	0.155963	0.059945	0.023541	0.020212	0.020419	0.019832	0.022905	0.020156
0.144497	0.062853	0.055108	0.049132	0.134927	0.069113	0.023515	0.01988	0.020839	0.01994	0.022221	0.021248
0.131091	0.050271	0.043038	0.028261	0.130234	0.08362	0.022882	0.019694	0.02063	0.019817	0.022207	0.022419
0.136314	0.048075	0.042978	0.031793	0.136964	0.092145	0.022959	0.019671	0.020552	0.019743	0.022083	0.022752
0.126315	0.038304	0.039587	0.033522	0.119141	0.092979	0.022878	0.019737	0.020939	0.019613	0.021441	0.022971
0.129984	0.038851	0.057447	0.040427	0.119426	0.091308	0.023042	0.01922	0.020944	0.019436	0.021118	0.022727
0.137087	0.044009	0.056957	0.045395	0.133876	0.085767	0.022834	0.019417	0.020657	0.019577	0.021498	0.021946
0.141521	0.050821	0.062873	0.058558	0.135049	0.060594	0.022884	0.0196	0.02088	0.020073	0.021657	0.020286
0.143014	0.049091	0.065496	0.055552	0.130219	0.044415	0.022873	0.019986	0.020859	0.020468	0.02173	0.019697
0.150079	0.052425	0.065814	0.059144	0.137952	0.041146	0.023128	0.020131	0.020887	0.02114	0.022153	0.019392
0.141045	0.052028	0.046809	0.058279	0.134578	0.044463	0.023375	0.020559	0.020557	0.021283	0.022335	0.019568
0.144428	0.048867	0.046823	0.052769	0.133126	0.055502	0.024345	0.020811	0.020701	0.020982	0.022407	0.019518
0.14238	0.057286	0.044621	0.047104	0.132913	0.089565	0.024534	0.020802	0.020829	0.02043	0.022281	0.021566
0.134358	0.059183	0.035283	0.041173	0.137649	0.101193	0.024474	0.020981	0.020542	0.019993	0.023251	0.022237
0.130387	0.0592	0.036552	0.042107	0.139361	0.1054	0.024096	0.020906	0.020492	0.019697	0.022662	0.02219
0.135995	0.057814	0.044399	0.031944	0.131058	0.096867	0.023749	0.020854	0.020993	0.019785	0.022464	0.022491
0.135487	0.059686	0.042621	0.026646	0.12898	0.087847	0.022968	0.020483	0.020541	0.019768	0.0227	0.02276
0.133942	0.05129	0.04939	0.031202	0.13651	0.065648	0.023187	0.020251	0.020601	0.019644	0.023024	0.020883
0.134052	0.057282	0.061538	0.046206	0.140167	0.066725	0.022891	0.019959	0.020801	0.019953	0.022494	0.020908
0.128733	0.057853	0.066266	0.035303	0.14096	0.069169	0.023045	0.020448	0.020934	0.019499	0.023067	0.021702
0.125498	0.06877	0.068188	0.043969	0.146087	0.076837	0.022416	0.020874	0.020837	0.019189	0.023302	0.021495
0.133562	0.069202	0.069218	0.049491	0.14353	0.078228	0.022999	0.021375	0.021445	0.019657	0.023248	0.021598
0.139361	0.071326	0.06577	0.055721	0.15022	0.081094	0.02277	0.021296	0.021049	0.02017	0.023587	0.021809
0.147429	0.084895	0.077131	0.058898	0.173481	0.086225	0.023167	0.021956	0.021533	0.02027	0.02477	0.021498
0.155064	0.083555	0.096758	0.066361	0.21314	0.111298	0.023355	0.02111	0.021788	0.020489	0.026222	0.021903
0.147544	0.076226	0.11085	0.067655	0.275735	0.131169	0.023698	0.020892	0.022532	0.02075	0.029217	0.022946
0.130111	0.070786	0.136105	0.078828	0.353196	0.134851	0.022845	0.02084	0.02347	0.020865	0.033451	0.023332
0.133472	0.073449	0.160782	0.080242	0.3901	0.133454	0.022945	0.021437	0.024488	0.020601	0.035513	0.023293
0.146817	0.062936	0.180612	0.073059	0.388172	0.122199	0.023404	0.021241	0.025246	0.020533	0.03565	0.023524
0.175987	0.071187	0.206497	0.079944	0.372953	0.098355	0.02432	0.021606	0.026369	0.020971	0.035081	0.02289
0.153278	0.057872	0.177234	0.065846	0.287162	0.064849	0.019807	0.017443	0.021355	0.016878	0.027662	0.017778
0.128441	0.045856	0.14218	0.045567	0.185742	0.044522	0.015485	0.013021	0.016054	0.012503	0.018833	0.013008

## Sheet: Fig1B_Down
RedGamma_avg	GreenGamma_avg	BlueGamma_avg	YellowGamma_avg	BlackGamma_avg	WhiteGamma_avg	RedGamma_se	GreenGamma_se	BlueGamma_se	YellowGamma_se	BlackGamma_se	WhiteGamma_se
-0.05435	0.094665	-0.01801	0.097673	-0.04873	0.132523	0.013572	0.012957	0.011474	0.010865	0.021206	0.019362
-0.07509	0.123607	-0.02565	0.127628	-0.06722	0.174963	0.018022	0.017249	0.015307	0.01438	0.028124	0.025782
-0.09713	0.151258	-0.0341	0.156287	-0.08682	0.216544	0.022436	0.021528	0.019147	0.017844	0.034967	0.032186
-0.10368	0.144881	-0.03813	0.14987	-0.09244	0.212235	0.022254	0.021464	0.019172	0.017587	0.034595	0.032105
-0.11023	0.1396	-0.04162	0.14417	-0.09808	0.208071	0.022087	0.021413	0.019182	0.017384	0.034266	0.032037
-0.11677	0.135379	-0.04458	0.139207	-0.10372	0.204056	0.021937	0.021375	0.019177	0.017234	0.03398	0.031983
-0.12325	0.132187	-0.04702	0.135	-0.10932	0.200199	0.021804	0.021348	0.019158	0.017134	0.03374	0.031942
-0.12965	0.129995	-0.04895	0.131567	-0.11482	0.196503	0.02169	0.021333	0.019123	0.017085	0.033545	0.031912
-0.13594	0.128454	-0.05056	0.128683	-0.12038	0.192817	0.021578	0.02132	0.01907	0.017064	0.033376	0.031871
-0.14204	0.12601	-0.05265	0.125238	-0.12644	0.188604	0.021406	0.021276	0.019003	0.016983	0.03314	0.031742
-0.14794	0.122708	-0.05517	0.121256	-0.13301	0.183893	0.021178	0.021204	0.018928	0.016845	0.032838	0.031525
-0.1536	0.11859	-0.05807	0.116767	-0.14007	0.178712	0.020894	0.021104	0.018847	0.016654	0.032469	0.03122
-0.159	0.113696	-0.06129	0.111795	-0.14761	0.17309	0.020557	0.020979	0.018765	0.016414	0.032032	0.030827
-0.1641	0.108483	-0.06439	0.106914	-0.15531	0.167268	0.020186	0.020841	0.018681	0.016156	0.03156	0.030377
-0.16888	0.104013	-0.06644	0.103366	-0.16239	0.161834	0.019839	0.020718	0.018593	0.015952	0.031137	0.029952
-0.17338	0.100269	-0.06751	0.101143	-0.16886	0.156754	0.019516	0.020611	0.018496	0.0158	0.030762	0.029549
-0.17763	0.097237	-0.06766	0.100241	-0.17472	0.151993	0.019219	0.020519	0.018388	0.0157	0.030437	0.029166
-0.18168	0.094903	-0.06695	0.100654	-0.17998	0.14751	0.018949	0.020442	0.018264	0.015651	0.030161	0.0288
-0.18665	0.093214	-0.06567	0.101148	-0.1856	0.142985	0.018669	0.020374	0.018143	0.01562	0.029902	0.02843
-0.194	0.091954	-0.06426	0.09999	-0.19286	0.137974	0.018331	0.020308	0.018056	0.015566	0.029607	0.028031
-0.20406	0.091119	-0.06269	0.097089	-0.20205	0.132371	0.017933	0.020243	0.018008	0.015493	0.029273	0.027601
-0.21734	0.09071	-0.06095	0.092346	-0.2135	0.126053	0.017479	0.020181	0.018001	0.015408	0.028891	0.027137
-0.23459	0.090733	-0.059	0.085656	-0.22767	0.118877	0.016983	0.02012	0.018041	0.015317	0.028449	0.02664
-0.25287	0.090665	-0.05689	0.07915	-0.24262	0.111892	0.016549	0.020061	0.018092	0.015248	0.028024	0.026132
-0.26885	0.090046	-0.05485	0.074798	-0.25619	0.106006	0.016245	0.02	0.01812	0.015218	0.027689	0.025631
-0.28229	0.088865	-0.05303	0.072671	-0.26816	0.101212	0.016077	0.019938	0.018121	0.015223	0.027446	0.025135
-0.29283	0.087103	-0.05165	0.072846	-0.27825	0.097505	0.016051	0.019874	0.018092	0.015257	0.027303	0.02464
-0.29985	0.084735	-0.05104	0.07541	-0.28608	0.094868	0.016157	0.019805	0.018038	0.015311	0.027267	0.024144
-0.30465	0.082838	-0.05091	0.07892	-0.29251	0.093012	0.016304	0.019726	0.017992	0.01534	0.027217	0.023624
-0.30883	0.081973	-0.05089	0.082362	-0.29855	0.091556	0.016452	0.019637	0.017973	0.015327	0.027072	0.023069
-0.3123	0.082154	-0.05084	0.085755	-0.30423	0.09054	0.016598	0.019539	0.017986	0.015272	0.02683	0.02248
-0.31494	0.083401	-0.05052	0.089126	-0.30956	0.090031	0.016734	0.019431	0.018035	0.015176	0.026488	0.02186
-0.31658	0.085752	-0.04963	0.092514	-0.31455	0.090124	0.016852	0.019316	0.01812	0.015041	0.026045	0.021211
-0.31714	0.08851	-0.04748	0.09625	-0.31862	0.091403	0.016963	0.019195	0.018215	0.01491	0.025631	0.020574
-0.31675	0.091465	-0.04403	0.100491	-0.32164	0.093921	0.017082	0.019074	0.018318	0.014805	0.025295	0.019962
-0.31541	0.09475	-0.03918	0.105323	-0.32347	0.097792	0.017209	0.018954	0.018428	0.014729	0.025043	0.01938
-0.31309	0.098524	-0.0328	0.110853	-0.32395	0.103168	0.017349	0.01884	0.018543	0.01469	0.024884	0.018836
-0.30975	0.102988	-0.0247	0.117225	-0.32288	0.110246	0.017508	0.018738	0.018662	0.014697	0.024829	0.018341
-0.30503	0.107723	-0.01664	0.123857	-0.32172	0.117671	0.017646	0.018649	0.018757	0.01471	0.024726	0.017897
-0.29901	0.112656	-0.00891	0.130661	-0.32082	0.125191	0.017761	0.018573	0.018827	0.014723	0.024551	0.017502
-0.29167	0.117737	-0.00155	0.137603	-0.32038	0.132823	0.017846	0.018507	0.01887	0.014736	0.024295	0.017158
-0.28302	0.122895	0.005364	0.14463	-0.32064	0.140568	0.017897	0.018448	0.018883	0.014746	0.023954	0.016864
-0.27306	0.128033	0.011744	0.151689	-0.32185	0.148375	0.017904	0.01839	0.01886	0.014748	0.023527	0.016622
-0.26293	0.133677	0.018771	0.159659	-0.32124	0.15621	0.017913	0.018318	0.018823	0.014794	0.023224	0.016434
-0.25259	0.139993	0.026575	0.168706	-0.31864	0.164225	0.017929	0.018239	0.01878	0.014892	0.023066	0.016306
-0.2419	0.147152	0.035234	0.178995	-0.31387	0.172582	0.017956	0.018156	0.018735	0.015052	0.023067	0.016249
-0.23071	0.155377	0.044831	0.190745	-0.30669	0.181493	0.017999	0.018078	0.018696	0.015286	0.023246	0.016279
-0.21859	0.164742	0.055395	0.204007	-0.29678	0.191199	0.018063	0.018016	0.018678	0.015591	0.023587	0.016396
-0.20429	0.174247	0.066501	0.217489	-0.28553	0.20193	0.018136	0.017985	0.018703	0.015865	0.023818	0.016483
-0.18782	0.183783	0.078165	0.23112	-0.2729	0.213618	0.018221	0.017981	0.018772	0.016102	0.023929	0.016533
-0.16919	0.193204	0.0904	0.244797	-0.25887	0.226167	0.018319	0.018003	0.018887	0.016291	0.023911	0.016536
-0.14844	0.202309	0.103223	0.258366	-0.24341	0.239434	0.018428	0.018042	0.019044	0.016421	0.023746	0.016477
-0.1257	0.211171	0.116905	0.271795	-0.2264	0.25335	0.018552	0.018085	0.019228	0.016495	0.02346	0.016364
-0.10155	0.221135	0.132205	0.286033	-0.2079	0.268372	0.018722	0.018123	0.019428	0.016618	0.023236	0.01631
-0.07587	0.232322	0.14927	0.301196	-0.18776	0.284647	0.018942	0.018161	0.019647	0.016794	0.023082	0.016321
-0.04851	0.244878	0.168269	0.317423	-0.16581	0.30235	0.019219	0.018204	0.019892	0.017032	0.023008	0.016404
-0.01928	0.258981	0.189409	0.33489	-0.14185	0.321691	0.019559	0.018256	0.020172	0.017341	0.023025	0.016569
0.01079	0.273418	0.211711	0.35306	-0.11655	0.342	0.019938	0.018313	0.020472	0.017684	0.023113	0.016789
0.039804	0.285929	0.233214	0.370888	-0.09135	0.361864	0.020304	0.018363	0.02076	0.017982	0.023206	0.016999
0.067724	0.296335	0.253827	0.3883	-0.06628	0.381192	0.020652	0.018398	0.02103	0.018231	0.0233	0.017195
0.094497	0.30443	0.273442	0.405208	-0.04139	0.399871	0.020974	0.018413	0.021275	0.018422	0.023389	0.017373
0.12004	0.309964	0.291925	0.421495	-0.01674	0.417763	0.021263	0.018397	0.021484	0.018547	0.023463	0.017524
0.144848	0.31387	0.30973	0.437181	0.008002	0.435025	0.021546	0.018354	0.021687	0.01866	0.023557	0.017676
0.170142	0.317912	0.328	0.452852	0.033627	0.452437	0.02188	0.018305	0.02194	0.018846	0.023725	0.017876
0.196081	0.322134	0.346855	0.468617	0.060312	0.470119	0.022273	0.018252	0.022254	0.019115	0.023978	0.018131
0.22286	0.326586	0.366447	0.484616	0.088267	0.488218	0.022734	0.018198	0.022638	0.01948	0.024327	0.01845
0.250723	0.331338	0.386971	0.501032	0.117754	0.506927	0.02328	0.018149	0.023107	0.019953	0.024784	0.018841
0.277706	0.335831	0.406209	0.516557	0.146325	0.524788	0.023825	0.018112	0.023581	0.020422	0.02523	0.01924
0.302578	0.339688	0.422761	0.530412	0.172374	0.540924	0.02431	0.018089	0.024	0.020801	0.025574	0.019595
0.325069	0.342827	0.436344	0.542358	0.195598	0.555124	0.024724	0.018079	0.024354	0.021079	0.025806	0.019898
0.344859	0.345149	0.446622	0.552104	0.215635	0.567131	0.025055	0.01808	0.024631	0.021241	0.025908	0.02014
0.361557	0.346535	0.453192	0.559297	0.232045	0.576635	0.025287	0.018088	0.024815	0.021269	0.025864	0.020306
0.377366	0.347485	0.458707	0.564962	0.247389	0.585342	0.025492	0.018086	0.02497	0.021258	0.025817	0.020452
0.39376	0.348334	0.464808	0.569976	0.263357	0.594408	0.025717	0.018072	0.025141	0.021268	0.025845	0.020619
0.410798	0.349058	0.471541	0.57431	0.280034	0.603867	0.025964	0.018048	0.025331	0.021304	0.025953	0.020807
0.42855	0.349631	0.478958	0.577932	0.297524	0.613762	0.026237	0.018015	0.025542	0.021367	0.026143	0.02102
0.447093	0.350017	0.487122	0.580807	0.315946	0.624141	0.026536	0.017978	0.025778	0.021464	0.02642	0.02126
0.464537	0.349568	0.494306	0.582779	0.333402	0.63289	0.026826	0.017957	0.026021	0.021562	0.026672	0.021539
0.480541	0.348172	0.500139	0.583912	0.34952	0.639594	0.0271	0.017958	0.026271	0.021651	0.026875	0.021861
0.495011	0.345795	0.504534	0.58416	0.364194	0.644099	0.027355	0.017982	0.026526	0.021731	0.027026	0.022228
0.507842	0.342401	0.507394	0.583477	0.377305	0.646232	0.027587	0.018029	0.026785	0.021797	0.027122	0.022643
0.518917	0.337951	0.508612	0.581811	0.388715	0.645797	0.027794	0.018099	0.027046	0.021846	0.02716	0.023109
0.530444	0.334532	0.510908	0.580191	0.40027	0.646244	0.028014	0.018162	0.027298	0.021904	0.027222	0.023548
0.542757	0.332297	0.514586	0.578736	0.412296	0.647988	0.028254	0.01822	0.027543	0.021975	0.027317	0.023954
0.555913	0.331298	0.519739	0.577455	0.424848	0.651129	0.028517	0.018272	0.027779	0.022062	0.027447	0.024326
0.569974	0.331589	0.526468	0.576353	0.437993	0.655783	0.028806	0.01832	0.028007	0.022165	0.027613	0.024659
0.584816	0.333173	0.534736	0.575496	0.451581	0.661962	0.029114	0.018361	0.02822	0.022283	0.027813	0.024945
0.59857	0.334214	0.54205	0.575106	0.463791	0.66744	0.029372	0.018388	0.028398	0.022393	0.028001	0.025207
0.611166	0.334688	0.548339	0.575204	0.474531	0.672152	0.029575	0.018397	0.028537	0.022492	0.028174	0.025443
0.622528	0.334587	0.553537	0.575815	0.483696	0.676034	0.029718	0.018383	0.028636	0.022578	0.028332	0.02565
0.632573	0.333901	0.55757	0.576964	0.491165	0.679017	0.029797	0.018342	0.02869	0.022651	0.028473	0.025823
0.641127	0.332542	0.560413	0.578549	0.497023	0.681096	0.029815	0.018273	0.028704	0.022714	0.028606	0.025964
0.648778	0.330478	0.56294	0.579852	0.503014	0.683033	0.029843	0.01821	0.028739	0.022805	0.02878	0.026111
0.655476	0.327665	0.565139	0.580871	0.509146	0.684824	0.029884	0.018152	0.028798	0.022927	0.028998	0.026264
0.661161	0.324054	0.566997	0.581603	0.51543	0.686464	0.02994	0.018101	0.028881	0.023081	0.029262	0.026424
0.665772	0.319593	0.568501	0.582047	0.52188	0.68795	0.030013	0.018059	0.02899	0.023268	0.029575	0.026593
0.668889	0.314545	0.569685	0.582034	0.528055	0.689115	0.030092	0.01802	0.029103	0.023467	0.029918	0.02676
0.670116	0.309716	0.570762	0.581321	0.533074	0.689695	0.030148	0.017974	0.029173	0.023626	0.030239	0.026911
0.669264	0.30512	0.571709	0.579866	0.536895	0.689663	0.030185	0.01792	0.029194	0.023743	0.030534	0.027044
0.666109	0.300774	0.572498	0.577622	0.539476	0.688987	0.03021	0.017857	0.029165	0.023815	0.030802	0.027158
0.660383	0.296697	0.573099	0.574536	0.540768	0.687635	0.030231	0.017783	0.029082	0.023837	0.031037	0.027252
0.653295	0.292846	0.573173	0.570848	0.541413	0.686043	0.030263	0.017692	0.02897	0.023823	0.031247	0.027321
0.647073	0.289002	0.57236	0.567056	0.542564	0.684911	0.030321	0.017583	0.028873	0.023806	0.031454	0.027369
0.641834	0.28515	0.570616	0.563144	0.544242	0.684254	0.030401	0.017456	0.028792	0.023785	0.031657	0.027394
0.637725	0.281269	0.567891	0.55909	0.546468	0.684086	0.030496	0.017308	0.028727	0.023762	0.031858	0.027395
0.634927	0.277332	0.564132	0.554872	0.549266	0.684422	0.030599	0.01714	0.028678	0.023736	0.032057	0.027373
0.632575	0.273179	0.559545	0.549961	0.551714	0.684707	0.030672	0.016969	0.028628	0.023686	0.03221	0.027321
0.629532	0.268659	0.554462	0.543918	0.55299	0.684393	0.030697	0.016811	0.028563	0.023597	0.032289	0.027239
0.625784	0.263777	0.54888	0.536689	0.553039	0.683455	0.03067	0.016665	0.02848	0.023466	0.03229	0.027127
0.62132	0.258543	0.542794	0.52821	0.551803	0.681865	0.030587	0.016533	0.028378	0.02329	0.03221	0.026983
0.61613	0.252971	0.536204	0.518413	0.549219	0.679593	0.030443	0.016414	0.028258	0.023067	0.032047	0.026805
0.610328	0.247515	0.529402	0.508101	0.546345	0.677087	0.030271	0.016289	0.028112	0.022811	0.031846	0.026604
0.603986	0.242368	0.522519	0.497759	0.543884	0.674631	0.030099	0.016147	0.027941	0.022534	0.031643	0.026393
0.597052	0.237526	0.515523	0.487363	0.541849	0.67221	0.029926	0.015988	0.027742	0.022233	0.031436	0.026172
0.589462	0.232978	0.508376	0.476885	0.540258	0.669808	0.029751	0.015814	0.027516	0.021906	0.031226	0.02594
0.581141	0.228711	0.501031	0.466287	0.539131	0.667401	0.029574	0.015626	0.027259	0.02155	0.031011	0.025699
0.572381	0.22441	0.49398	0.456129	0.537054	0.664349	0.029394	0.015447	0.027022	0.021213	0.03081	0.025491
0.563291	0.219926	0.487344	0.446512	0.533564	0.660462	0.029208	0.015281	0.026821	0.020909	0.030627	0.025327
0.553898	0.215269	0.481176	0.437506	0.5286	0.655734	0.029017	0.01513	0.026658	0.020642	0.030465	0.02521
0.544237	0.210456	0.475542	0.429188	0.522096	0.650161	0.02882	0.014992	0.026536	0.020414	0.030321	0.025139
0.534358	0.205507	0.470516	0.421651	0.513982	0.643744	0.028616	0.014866	0.026458	0.02023	0.030197	0.025116
0.525276	0.200554	0.465132	0.414742	0.506221	0.637714	0.028357	0.01473	0.026384	0.020024	0.030062	0.025089
0.517014	0.195571	0.459162	0.408284	0.499096	0.632236	0.028036	0.014582	0.026305	0.019783	0.029911	0.025049
0.509558	0.190532	0.452562	0.402261	0.49258	0.627308	0.027651	0.014423	0.026222	0.019505	0.029745	0.024996
0.502888	0.185409	0.445283	0.396656	0.486641	0.622928	0.0272	0.014252	0.026135	0.019189	0.029566	0.02493
0.496984	0.180183	0.437309	0.391443	0.48124	0.619129	0.026684	0.014073	0.026045	0.018836	0.029375	0.024851
0.490851	0.175006	0.429733	0.3859	0.475303	0.615924	0.026229	0.013911	0.025978	0.018536	0.029181	0.02476
0.484438	0.16989	0.422615	0.379988	0.468794	0.613285	0.025842	0.013764	0.025936	0.018294	0.028984	0.024659
0.4778	0.164872	0.415997	0.373729	0.461753	0.611248	0.025527	0.013634	0.025919	0.018114	0.028782	0.024546
0.471004	0.159995	0.409928	0.367155	0.454227	0.609854	0.025288	0.013518	0.025929	0.017999	0.028574	0.02442
0.464142	0.15534	0.404468	0.360356	0.44636	0.60905	0.025122	0.013415	0.025961	0.017951	0.028356	0.024286
0.457096	0.150805	0.39908	0.353608	0.438682	0.607758	0.024936	0.013308	0.025971	0.0179	0.028119	0.024178
0.449838	0.146386	0.393758	0.346919	0.43118	0.605962	0.024731	0.013199	0.025958	0.017845	0.027863	0.024096
0.442333	0.142081	0.388498	0.340296	0.423837	0.603642	0.024506	0.013087	0.02592	0.017786	0.027585	0.024041
0.434544	0.137883	0.38329	0.333749	0.416636	0.60078	0.024261	0.012975	0.025856	0.017723	0.027286	0.024015
0.426625	0.134019	0.378142	0.327405	0.409822	0.597502	0.024008	0.012861	0.025765	0.017651	0.026971	0.024006
0.419042	0.130975	0.372981	0.321427	0.403885	0.594342	0.023789	0.012744	0.025657	0.017567	0.026662	0.023973
0.411842	0.128784	0.367818	0.315828	0.398867	0.591315	0.023606	0.012623	0.025534	0.017472	0.026362	0.023916
0.405079	0.127482	0.362669	0.310617	0.394819	0.588439	0.023459	0.012499	0.025395	0.017365	0.026071	0.023834
0.398812	0.127111	0.357552	0.30581	0.391795	0.585733	0.023351	0.01237	0.025241	0.017247	0.025791	0.023726
0.393184	0.127414	0.352424	0.301503	0.389617	0.583206	0.023261	0.012239	0.025083	0.017117	0.025515	0.023598
0.388104	0.127655	0.347121	0.297658	0.387566	0.580754	0.023146	0.012115	0.024941	0.016973	0.025225	0.023466
0.38358	0.127836	0.341639	0.294286	0.385636	0.578371	0.023004	0.011999	0.024816	0.016815	0.02492	0.023331
0.379619	0.127959	0.335968	0.291401	0.383819	0.576049	0.022837	0.011893	0.024709	0.016645	0.024601	0.023193
0.376229	0.128023	0.3301	0.289016	0.382106	0.573779	0.022643	0.011796	0.02462	0.016461	0.024266	0.023053
0.373414	0.128121	0.324532	0.287329	0.380398	0.571605	0.022447	0.01171	0.024532	0.016259	0.023935	0.022924
0.371021	0.12835	0.319754	0.286387	0.378554	0.569533	0.022278	0.011633	0.024427	0.016036	0.023629	0.022818
0.369072	0.128714	0.315793	0.286207	0.376592	0.567562	0.022137	0.011566	0.024302	0.015794	0.023349	0.022735
0.367591	0.129217	0.312678	0.286804	0.374535	0.565697	0.022024	0.011509	0.024158	0.01553	0.023095	0.022678
0.366604	0.129863	0.310439	0.288199	0.372406	0.563939	0.02194	0.011462	0.023993	0.015246	0.022869	0.022647
0.365837	0.130462	0.308156	0.289186	0.369647	0.562273	0.021872	0.011426	0.023834	0.01497	0.022673	0.022623
0.36501	0.130872	0.305086	0.288875	0.365891	0.560642	0.021808	0.011402	0.023703	0.014726	0.022504	0.022592
0.364118	0.131082	0.301205	0.287228	0.361106	0.559046	0.021748	0.011389	0.023599	0.014514	0.022362	0.022555
0.363154	0.131083	0.296492	0.284209	0.35526	0.557483	0.021693	0.011389	0.023523	0.014334	0.022248	0.02251
0.362113	0.130866	0.290922	0.279777	0.348315	0.55595	0.021642	0.011401	0.023477	0.014189	0.022163	0.022459
0.361035	0.130436	0.285898	0.275238	0.341757	0.554392	0.021586	0.011392	0.02341	0.014041	0.022079	0.022409
0.359952	0.129825	0.282033	0.271252	0.336257	0.552781	0.02152	0.011349	0.023299	0.013873	0.021984	0.022366
0.358876	0.129036	0.279364	0.26785	0.331856	0.551135	0.021443	0.011271	0.023145	0.013684	0.021878	0.022329
0.357821	0.12807	0.27793	0.265062	0.328597	0.549474	0.021355	0.011157	0.022948	0.013473	0.021762	0.0223
0.356802	0.126926	0.277773	0.262925	0.326529	0.547821	0.021256	0.011007	0.022708	0.01324	0.021636	0.022278
0.355411	0.125536	0.276819	0.260529	0.324382	0.546024	0.021149	0.010849	0.022482	0.013011	0.021504	0.022264
0.353569	0.123899	0.274547	0.25762	0.321777	0.544047	0.021037	0.010693	0.022285	0.012796	0.021369	0.02226
0.351263	0.122006	0.270927	0.254186	0.318699	0.541886	0.020919	0.010541	0.022115	0.012593	0.021231	0.022265
0.348481	0.119847	0.26593	0.250211	0.315132	0.539539	0.020794	0.010391	0.021974	0.012405	0.021089	0.022281
0.34521	0.117413	0.259522	0.245679	0.311059	0.537001	0.020663	0.010245	0.02186	0.01223	0.020943	0.022307
0.342286	0.115621	0.254452	0.241808	0.307733	0.534974	0.020548	0.010127	0.021736	0.012061	0.020792	0.022313
0.339786	0.114529	0.250956	0.238693	0.305243	0.533502	0.020453	0.010037	0.021601	0.011899	0.020637	0.022298
0.337719	0.114155	0.249075	0.236361	0.30361	0.532606	0.020377	0.009976	0.021453	0.011745	0.020478	0.02226
0.336098	0.114518	0.248853	0.23484	0.302859	0.532302	0.020322	0.009946	0.021295	0.011602	0.020315	0.022199
0.334934	0.115622	0.25026	0.234161	0.303051	0.532609	0.020288	0.009945	0.021126	0.011471	0.02015	0.022113
0.33377	0.116554	0.251042	0.233511	0.30362	0.532928	0.020263	0.009949	0.020969	0.011346	0.020007	0.022028
0.332591	0.117296	0.25116	0.232866	0.304552	0.533246	0.020247	0.009958	0.020826	0.011224	0.019887	0.021947
0.331389	0.117843	0.250599	0.232219	0.305849	0.533557	0.020242	0.00997	0.020696	0.011107	0.019791	0.021869
0.330155	0.118188	0.249347	0.231561	0.307514	0.533857	0.020247	0.009987	0.020579	0.010993	0.01972	0.021797
0.328967	0.118398	0.247493	0.23088	0.309355	0.534122	0.020255	0.010007	0.020467	0.010888	0.019675	0.021734
0.328155	0.118854	0.245792	0.230176	0.310491	0.534304	0.020226	0.010033	0.020326	0.01082	0.019641	0.021695
0.327742	0.119576	0.244257	0.229469	0.310923	0.534412	0.020161	0.010065	0.020155	0.01079	0.019618	0.021682
0.327753	0.120584	0.242901	0.228781	0.310653	0.534457	0.020061	0.010105	0.019954	0.010801	0.019607	0.021694
0.328212	0.121901	0.241736	0.228132	0.309681	0.534448	0.019924	0.010154	0.019722	0.010852	0.019609	0.021733
0.328826	0.123381	0.240501	0.227424	0.308135	0.534164	0.019764	0.010207	0.019479	0.010933	0.019612	0.021797
0.328812	0.124606	0.238592	0.226412	0.306502	0.533176	0.019623	0.010252	0.019278	0.011011	0.019591	0.021869
0.328152	0.125562	0.235986	0.225081	0.304767	0.531465	0.019498	0.010289	0.019119	0.011085	0.019547	0.02195
0.326825	0.126233	0.232654	0.223415	0.302915	0.529008	0.019389	0.010315	0.019002	0.011152	0.019477	0.022038
0.324808	0.126604	0.22857	0.221397	0.300928	0.525783	0.019296	0.010328	0.018929	0.01121	0.019382	0.022131
0.322708	0.126636	0.224128	0.219125	0.29878	0.522164	0.019211	0.010324	0.018877	0.011251	0.019272	0.022219
0.321459	0.12637	0.220025	0.216822	0.296482	0.51882	0.019122	0.010303	0.018807	0.011272	0.019171	0.022287
0.321059	0.125792	0.216269	0.214478	0.294035	0.515756	0.01903	0.010267	0.018719	0.011274	0.019079	0.022337
0.321509	0.124884	0.212868	0.212085	0.291438	0.512977	0.018937	0.010215	0.018614	0.011256	0.018995	0.022368
0.322809	0.123631	0.20983	0.209635	0.288694	0.510489	0.018843	0.010148	0.018489	0.011219	0.01892	0.022383
0.324298	0.122438	0.207012	0.207236	0.286547	0.508221	0.018743	0.010075	0.018345	0.011173	0.018851	0.022393
0.325293	0.121692	0.204221	0.204981	0.285581	0.50605	0.018636	0.010009	0.018183	0.011132	0.018788	0.022412
0.325792	0.121403	0.201455	0.202873	0.285805	0.503977	0.018519	0.009949	0.018003	0.011096	0.018732	0.022442
0.325792	0.121587	0.198714	0.200915	0.287229	0.502	0.018392	0.009898	0.017806	0.011066	0.018685	0.022483
0.32529	0.122255	0.195997	0.19911	0.289866	0.50012	0.018254	0.009854	0.01759	0.011042	0.018649	0.022537
0.324856	0.123346	0.193603	0.198151	0.292734	0.498543	0.01811	0.009818	0.017396	0.011022	0.018615	0.022595
0.324838	0.124745	0.191666	0.198328	0.295181	0.497355	0.017968	0.00979	0.017247	0.011006	0.018579	0.022653
0.325246	0.126453	0.190198	0.199653	0.297216	0.496569	0.017828	0.00977	0.017144	0.010996	0.018539	0.02271
0.326093	0.128473	0.18921	0.202136	0.298848	0.496199	0.017692	0.009759	0.017088	0.010994	0.018493	0.022765
0.327389	0.130809	0.188715	0.205792	0.300086	0.49626	0.017559	0.009757	0.017082	0.010999	0.01844	0.022816
0.328654	0.133036	0.188148	0.209162	0.30056	0.496338	0.01743	0.009748	0.017075	0.011012	0.018369	0.022873
0.329699	0.135004	0.187294	0.211714	0.30022	0.496265	0.017305	0.00973	0.01705	0.011031	0.018279	0.022941
0.330517	0.136705	0.186144	0.21344	0.299038	0.496035	0.017184	0.0097	0.017004	0.011056	0.018169	0.023019
0.3311	0.138133	0.184687	0.214332	0.296982	0.49564	0.017066	0.009659	0.016938	0.011084	0.018039	0.023107
0.331442	0.139282	0.182913	0.214381	0.294021	0.495071	0.016952	0.009606	0.01685	0.011114	0.017888	0.023207
0.332294	0.140593	0.181846	0.215011	0.291863	0.494897	0.016847	0.009568	0.016745	0.011151	0.017755	0.023298
0.333764	0.142149	0.181622	0.21646	0.290777	0.495193	0.016754	0.009551	0.016625	0.011197	0.017647	0.023381
0.335868	0.143963	0.182252	0.21874	0.290786	0.495964	0.016673	0.009554	0.016491	0.011252	0.017566	0.023455
0.33862	0.146046	0.18375	0.221865	0.291916	0.497213	0.016605	0.00958	0.016343	0.011319	0.017513	0.023522
0.342018	0.148413	0.186095	0.225808	0.294202	0.498912	0.01655	0.009627	0.01618	0.011394	0.017487	0.023582
0.345055	0.150873	0.187663	0.228871	0.296764	0.499805	0.016486	0.009667	0.016023	0.011443	0.017436	0.023656
0.347675	0.153402	0.188376	0.230975	0.299509	0.499848	0.016411	0.009699	0.015872	0.011465	0.017359	0.023744
0.349873	0.155992	0.188218	0.232108	0.302433	0.499028	0.016324	0.009723	0.015727	0.011459	0.017254	0.023846
0.351642	0.15864	0.187175	0.232258	0.305533	0.497335	0.016225	0.009741	0.015588	0.011423	0.017121	0.023961
0.352896	0.161218	0.1854	0.231448	0.30866	0.494794	0.016115	0.009749	0.015457	0.011359	0.016961	0.024084
0.353548	0.16304	0.184451	0.230622	0.310902	0.492249	0.016023	0.009754	0.015349	0.011299	0.0168	0.024182
0.353602	0.1641	0.184338	0.229784	0.312267	0.489709	0.015949	0.009754	0.015265	0.011243	0.016639	0.024256
0.353061	0.164391	0.18507	0.228942	0.312761	0.48718	0.015894	0.009749	0.015208	0.011192	0.016478	0.024304
0.351929	0.163906	0.186658	0.228102	0.31239	0.48467	0.015859	0.009738	0.015178	0.011146	0.016315	0.024327
0.350311	0.162891	0.188976	0.227286	0.311285	0.48242	0.015841	0.009725	0.015172	0.011105	0.016155	0.024326
0.348749	0.162346	0.191311	0.226531	0.310167	0.481048	0.015825	0.009734	0.015172	0.011077	0.01601	0.024319
0.34724	0.162272	0.193667	0.225835	0.309035	0.48056	0.015811	0.009767	0.015176	0.011061	0.015882	0.024308
0.345783	0.162675	0.196049	0.225197	0.307887	0.480962	0.015799	0.009824	0.015184	0.011059	0.015769	0.024292
0.344376	0.163557	0.198464	0.224616	0.306721	0.482259	0.015787	0.009906	0.015196	0.011069	0.015671	0.024273
0.343292	0.164966	0.200943	0.224313	0.305875	0.484175	0.015777	0.010005	0.015202	0.011087	0.015593	0.024265
0.342953	0.166826	0.203534	0.224623	0.305886	0.486014	0.015773	0.010104	0.015188	0.011103	0.015535	0.024293
0.343361	0.169141	0.206237	0.225549	0.306756	0.487771	0.015776	0.010201	0.015153	0.011117	0.0155	0.024356
0.344517	0.171917	0.209052	0.227094	0.308486	0.489441	0.015786	0.010296	0.015096	0.011131	0.015489	0.024454
0.346424	0.175159	0.211979	0.229261	0.311082	0.491022	0.015802	0.010386	0.015019	0.011144	0.015503	0.024587
0.348729	0.178638	0.214956	0.231783	0.31399	0.492528	0.015837	0.010473	0.01495	0.01116	0.015512	0.024721
0.350925	0.182027	0.217906	0.234257	0.316478	0.494012	0.015899	0.010562	0.014924	0.011184	0.015482	0.024814
0.353018	0.185335	0.220835	0.236689	0.318546	0.495483	0.01599	0.010651	0.014942	0.011216	0.015413	0.024867
0.355011	0.188569	0.223747	0.239085	0.320192	0.496952	0.016111	0.010742	0.015007	0.011256	0.015304	0.02488
0.356911	0.191738	0.226646	0.241449	0.321413	0.49843	0.016263	0.010835	0.015118	0.011306	0.015157	0.024852
0.358507	0.194424	0.228846	0.243403	0.322338	0.499294	0.01642	0.010923	0.015231	0.011348	0.014998	0.024805
0.35969	0.196382	0.229926	0.244721	0.323125	0.499156	0.01656	0.011002	0.015307	0.011374	0.014854	0.02476
0.360445	0.197597	0.229858	0.245389	0.323763	0.497991	0.016682	0.011073	0.015346	0.011382	0.014724	0.024717
0.360757	0.198052	0.228614	0.245391	0.324244	0.495772	0.016785	0.011134	0.015347	0.011369	0.014608	0.024676
0.360609	0.197729	0.226162	0.244714	0.324559	0.492471	0.016869	0.011186	0.015307	0.011334	0.014505	0.024635
0.360072	0.197166	0.223835	0.243611	0.324754	0.489236	0.016914	0.011231	0.015253	0.011296	0.014424	0.024593
0.359241	0.196677	0.22229	0.242276	0.324875	0.486645	0.016918	0.011274	0.0152	0.011266	0.014365	0.024549
0.358113	0.196261	0.221529	0.240702	0.324925	0.484703	0.016882	0.011315	0.015149	0.011244	0.014328	0.024503
0.356684	0.195918	0.221559	0.238884	0.324907	0.483419	0.016803	0.011354	0.015101	0.01123	0.014312	0.024456
0.35495	0.195648	0.222385	0.236814	0.324825	0.4828	0.016681	0.011392	0.015057	0.011226	0.014316	0.024408
0.353479	0.19524	0.222858	0.234715	0.324968	0.482677	0.016561	0.011413	0.015018	0.011199	0.014325	0.024364
0.352407	0.194645	0.222675	0.232651	0.325387	0.482925	0.016457	0.011419	0.014984	0.011142	0.014335	0.024327
0.351737	0.193862	0.221838	0.230622	0.326076	0.48354	0.016367	0.011406	0.014954	0.011056	0.014347	0.024296
0.351473	0.192891	0.220348	0.228628	0.327034	0.48452	0.016293	0.011375	0.014926	0.010938	0.014361	0.024272
0.35162	0.191731	0.218206	0.22667	0.328258	0.485862	0.016233	0.011324	0.014899	0.010791	0.014377	0.024253
0.352112	0.190867	0.216939	0.225034	0.328894	0.487307	0.016187	0.011294	0.014903	0.010662	0.01436	0.024231
0.352902	0.190338	0.216665	0.223724	0.328879	0.48881	0.016152	0.011288	0.014939	0.010559	0.01431	0.024205
0.353993	0.19015	0.217392	0.22275	0.328197	0.490381	0.01613	0.011307	0.01501	0.010483	0.014227	0.024175
0.355391	0.19031	0.219129	0.222121	0.326833	0.492028	0.016122	0.011352	0.015116	0.010433	0.014114	0.024142
0.35705	0.190764	0.221842	0.221811	0.324822	0.493718	0.016127	0.011418	0.01526	0.01041	0.013975	0.024106
0.35819	0.190562	0.224139	0.221096	0.323293	0.494956	0.016141	0.011447	0.015409	0.01038	0.013859	0.024071
0.358798	0.189685	0.225995	0.219963	0.322263	0.495736	0.016162	0.011438	0.015561	0.010343	0.01377	0.024037
0.358864	0.18812	0.227405	0.218402	0.321736	0.496052	0.016191	0.011391	0.015718	0.010298	0.013706	0.024005
0.358381	0.185857	0.228369	0.216408	0.321719	0.4959	0.016227	0.011304	0.015877	0.010244	0.013668	0.023973
0.357498	0.183166	0.229028	0.214207	0.322207	0.495424	0.01627	0.011192	0.016038	0.010187	0.013649	0.023939
0.357106	0.181483	0.230164	0.212905	0.322822	0.495452	0.016321	0.01113	0.016205	0.010155	0.013629	0.023899
0.357213	0.180829	0.231785	0.212519	0.323582	0.495992	0.016381	0.01112	0.016379	0.010149	0.013609	0.023856
0.357827	0.181223	0.233903	0.213068	0.324504	0.497053	0.016449	0.011163	0.016559	0.010171	0.013589	0.023809
0.358956	0.182688	0.236524	0.21457	0.325608	0.498642	0.016526	0.01126	0.016747	0.010222	0.013569	0.02376
0.360384	0.184658	0.239162	0.216477	0.326879	0.50053	0.0166	0.011376	0.016917	0.010283	0.013553	0.023712
0.361463	0.185549	0.240617	0.217285	0.328178	0.502033	0.016646	0.011414	0.017018	0.010303	0.013554	0.023667
0.362183	0.185333	0.240872	0.216972	0.329482	0.503136	0.016662	0.011372	0.017048	0.010281	0.013568	0.023626
0.362535	0.183981	0.239907	0.215514	0.330765	0.503825	0.016648	0.011251	0.017006	0.010215	0.013595	0.023587
0.362508	0.181462	0.237704	0.212887	0.332004	0.504086	0.016604	0.011047	0.01689	0.010105	0.013634	0.02355
0.362425	0.178552	0.234891	0.209716	0.333109	0.504055	0.016551	0.010818	0.016739	0.00997	0.013667	0.023505
0.362797	0.176551	0.232594	0.207103	0.333995	0.504033	0.016526	0.010657	0.016624	0.009852	0.013677	0.023445
0.363632	0.175479	0.230822	0.205053	0.334681	0.50403	0.016532	0.010567	0.016544	0.009752	0.013664	0.023368
0.364936	0.175358	0.229587	0.203572	0.335186	0.504054	0.016568	0.010549	0.0165	0.009669	0.013629	0.023277
0.366718	0.17621	0.2289	0.202663	0.335525	0.504115	0.016634	0.010602	0.016491	0.009605	0.013572	0.023171
0.368381	0.177603	0.228646	0.202197	0.335734	0.504122	0.01668	0.010678	0.01649	0.009559	0.013511	0.02306
0.36934	0.178978	0.228607	0.20194	0.335847	0.503982	0.016658	0.010726	0.016467	0.009528	0.013466	0.022954
0.369572	0.180323	0.228777	0.201899	0.335856	0.503682	0.016569	0.010743	0.016423	0.009514	0.013437	0.022854
0.369054	0.181627	0.22915	0.202077	0.335749	0.503211	0.016411	0.010731	0.016358	0.009516	0.013422	0.022758
0.367763	0.182878	0.229718	0.202481	0.335517	0.502558	0.016184	0.010688	0.016272	0.009533	0.013421	0.022667
0.366468	0.184375	0.230399	0.20278	0.335217	0.501986	0.015953	0.010651	0.016198	0.009557	0.013422	0.022584
0.365662	0.186276	0.23112	0.202773	0.334903	0.501657	0.01576	0.010644	0.016152	0.00958	0.013418	0.02251
0.365347	0.188592	0.231882	0.202464	0.334587	0.501584	0.015608	0.010667	0.016136	0.009603	0.013411	0.022446
0.36553	0.191333	0.232688	0.201854	0.334281	0.50178	0.015496	0.010721	0.016151	0.009626	0.013399	0.022392
0.366216	0.194511	0.233539	0.200945	0.333999	0.502259	0.015426	0.010806	0.016195	0.00965	0.013384	0.022347
0.367162	0.197398	0.234292	0.200272	0.333873	0.502528	0.015381	0.010871	0.016246	0.009668	0.013368	0.022294
0.36823	0.199742	0.234901	0.200023	0.33392	0.50242	0.01535	0.010898	0.016295	0.009681	0.013351	0.02223
0.369432	0.201542	0.23537	0.200206	0.334124	0.501938	0.015335	0.010886	0.016342	0.00969	0.013334	0.022154
0.37078	0.202798	0.235702	0.200829	0.334471	0.501082	0.015336	0.010836	0.016385	0.009695	0.013316	0.022068
0.372286	0.203506	0.235901	0.201901	0.33495	0.499855	0.015352	0.010746	0.016426	0.009697	0.013296	0.021973
0.373514	0.204875	0.236691	0.2033	0.335785	0.498806	0.01538	0.010688	0.016465	0.009697	0.013267	0.021889
0.374395	0.20709	0.238153	0.204955	0.336989	0.498031	0.015419	0.010675	0.016506	0.009699	0.013228	0.021821
0.374924	0.210151	0.240283	0.206863	0.338579	0.497524	0.015471	0.010708	0.016551	0.009701	0.01318	0.021769
0.375096	0.214059	0.243079	0.209017	0.34057	0.497278	0.015534	0.010789	0.016599	0.009702	0.013124	0.021732
0.374923	0.218774	0.246488	0.211395	0.342955	0.497269	0.015609	0.010917	0.016651	0.009703	0.013059	0.021709
0.3752	0.222266	0.248332	0.213189	0.344714	0.496662	0.015674	0.011023	0.016693	0.009705	0.012993	0.021652
0.375967	0.224455	0.248552	0.214378	0.345812	0.495435	0.015728	0.011102	0.016725	0.009708	0.012926	0.021561
0.377234	0.225334	0.247147	0.21496	0.346247	0.493588	0.015769	0.011153	0.016743	0.009712	0.012858	0.021434
0.379013	0.224895	0.244115	0.214933	0.346021	0.491121	0.015796	0.011175	0.016747	0.009717	0.012788	0.021272
0.381342	0.223247	0.239606	0.21441	0.345147	0.488181	0.015805	0.011169	0.016734	0.009723	0.012713	0.021079
0.383943	0.222106	0.235745	0.214532	0.344246	0.486104	0.015793	0.01117	0.016719	0.009737	0.012626	0.020909
0.386813	0.221479	0.23253	0.215303	0.343318	0.484898	0.015759	0.01118	0.0167	0.00976	0.012528	0.020762
0.389948	0.221373	0.229958	0.216729	0.342362	0.484573	0.015705	0.011198	0.01668	0.009795	0.012421	0.020638
0.393346	0.221796	0.228026	0.218814	0.341377	0.48514	0.015631	0.011225	0.016656	0.009842	0.012305	0.020538
0.397	0.22264	0.22692	0.221369	0.34075	0.486543	0.015546	0.011258	0.016632	0.009905	0.012192	0.020463
0.400797	0.223354	0.226866	0.223571	0.341563	0.488217	0.015489	0.011283	0.016612	0.009982	0.012113	0.020405
0.404742	0.223936	0.227878	0.225415	0.343814	0.490164	0.015459	0.011303	0.016596	0.010074	0.012068	0.020365
0.408846	0.224387	0.229972	0.226896	0.347499	0.49239	0.015458	0.011316	0.016587	0.010178	0.012055	0.020344
0.413114	0.224705	0.233164	0.228011	0.352619	0.494898	0.015487	0.011324	0.016584	0.010294	0.012074	0.020341
0.417278	0.22507	0.236862	0.228681	0.358466	0.497315	0.015525	0.011331	0.016584	0.010408	0.012108	0.020344
0.420838	0.225818	0.239756	0.228892	0.363462	0.498953	0.015535	0.011348	0.01658	0.010494	0.012127	0.020326
0.423784	0.226951	0.241839	0.228636	0.367615	0.49979	0.015515	0.011376	0.016572	0.010553	0.012131	0.020286
0.426106	0.228471	0.243107	0.227901	0.370931	0.499803	0.015464	0.011415	0.016559	0.010583	0.012121	0.020222
0.427792	0.230381	0.24355	0.226678	0.373416	0.498969	0.015382	0.011466	0.016541	0.010583	0.012097	0.020134
0.429042	0.232124	0.243823	0.225381	0.375355	0.497931	0.01529	0.011505	0.016527	0.010561	0.012069	0.020032
0.430209	0.233045	0.244771	0.224548	0.377221	0.497552	0.015219	0.011507	0.016529	0.010535	0.012051	0.019936
0.431289	0.233125	0.246384	0.224186	0.378997	0.497846	0.015172	0.011469	0.016548	0.010506	0.012042	0.019847
0.432278	0.232347	0.248652	0.224304	0.380665	0.498825	0.015147	0.01139	0.016585	0.010474	0.012043	0.019764
0.433173	0.230692	0.251565	0.224913	0.382209	0.500504	0.015145	0.011268	0.016641	0.010439	0.012052	0.019687
0.433959	0.228652	0.254019	0.22561	0.383205	0.502149	0.01516	0.011142	0.016694	0.010407	0.012057	0.019611
0.434647	0.226702	0.255202	0.226043	0.383416	0.50316	0.015181	0.011047	0.016727	0.010385	0.012051	0.019529
0.435241	0.224854	0.255108	0.226208	0.382847	0.503535	0.01521	0.010984	0.016737	0.010371	0.012033	0.019441
0.435751	0.223117	0.253729	0.226102	0.381504	0.503267	0.015246	0.010956	0.016725	0.010368	0.012004	0.019348
0.436183	0.221501	0.251058	0.22572	0.379391	0.502352	0.01529	0.010961	0.016689	0.010376	0.011965	0.019249
0.436626	0.220184	0.248503	0.22523	0.377745	0.501263	0.015334	0.010983	0.016641	0.010378	0.011915	0.01914
0.437124	0.219205	0.246783	0.224735	0.377137	0.500275	0.015379	0.011007	0.016589	0.010369	0.011857	0.019021
0.437677	0.21857	0.245916	0.224237	0.377573	0.499385	0.015422	0.011035	0.016533	0.010347	0.01179	0.018892
0.438288	0.218281	0.245917	0.223737	0.379062	0.498593	0.015465	0.011066	0.016472	0.010311	0.011713	0.018752
0.438956	0.218344	0.246806	0.223235	0.381613	0.497898	0.015508	0.011099	0.016406	0.01026	0.011624	0.018603
0.439627	0.218532	0.247422	0.222633	0.38381	0.496853	0.015557	0.011141	0.016322	0.01022	0.011527	0.018455
0.440285	0.218762	0.247418	0.221911	0.385259	0.495356	0.015616	0.011194	0.016218	0.010201	0.011426	0.018314
0.44093	0.219035	0.246771	0.221071	0.385958	0.493396	0.015686	0.011259	0.016093	0.010204	0.011323	0.01818
0.441564	0.219354	0.245455	0.220112	0.385905	0.490964	0.015766	0.011336	0.015947	0.010229	0.01122	0.018052
0.442189	0.219722	0.243442	0.219034	0.385099	0.488045	0.015857	0.011426	0.015779	0.010279	0.01112	0.017932
0.442921	0.220141	0.241914	0.218477	0.385035	0.48594	0.015897	0.011471	0.015628	0.010305	0.011039	0.017818
0.443756	0.220597	0.241	0.218479	0.385858	0.484757	0.01588	0.011468	0.015499	0.010303	0.010979	0.01771
0.444682	0.22108	0.240722	0.219046	0.387573	0.484514	0.015805	0.011417	0.015393	0.010272	0.010938	0.017608
0.445688	0.221576	0.241102	0.220182	0.390186	0.485229	0.015671	0.011317	0.015311	0.010212	0.010916	0.017512
0.446738	0.222133	0.242207	0.221886	0.393645	0.486888	0.015476	0.011172	0.015252	0.010125	0.010909	0.017422
0.447474	0.22334	0.243813	0.223536	0.396472	0.488205	0.015308	0.011074	0.015186	0.010079	0.010903	0.017349
0.447892	0.225214	0.245899	0.225116	0.398634	0.489144	0.015168	0.011027	0.015114	0.010077	0.010901	0.017293
0.447995	0.227773	0.248463	0.226633	0.400124	0.4897	0.015059	0.011032	0.015036	0.010121	0.010903	0.017255
0.447786	0.231039	0.251505	0.228089	0.400935	0.489867	0.01498	0.011089	0.014952	0.010212	0.01091	0.017238
0.447314	0.234739	0.254977	0.229397	0.401192	0.489649	0.014929	0.01119	0.014871	0.010339	0.010922	0.017236
0.446929	0.237333	0.258413	0.230233	0.40181	0.489299	0.01487	0.011269	0.014826	0.010435	0.010933	0.01722
0.446631	0.238804	0.261822	0.230584	0.402793	0.48881	0.014804	0.011325	0.014816	0.010499	0.010942	0.01719
0.446421	0.239132	0.265217	0.230436	0.404142	0.488176	0.014731	0.011359	0.01484	0.01053	0.010947	0.017143
0.446299	0.238298	0.268606	0.229772	0.405862	0.487388	0.014649	0.011367	0.014898	0.010525	0.010948	0.017078
0.446297	0.236752	0.271773	0.228807	0.407672	0.486651	0.014566	0.01135	0.014969	0.010491	0.010944	0.017002
0.446439	0.235915	0.274241	0.228207	0.408824	0.486458	0.014501	0.011314	0.014995	0.010461	0.010946	0.01694
0.446728	0.235796	0.275994	0.227979	0.409305	0.486819	0.014456	0.01126	0.014976	0.010434	0.010954	0.016891
0.447168	0.236406	0.27702	0.228131	0.4091	0.487741	0.01443	0.01119	0.014911	0.01041	0.01097	0.016857
0.447762	0.237755	0.277302	0.22867	0.408193	0.489233	0.014427	0.011103	0.014801	0.01039	0.010995	0.016837
0.448578	0.239505	0.277292	0.229627	0.407286	0.490946	0.014424	0.010999	0.014663	0.01038	0.011022	0.016816
0.449656	0.241008	0.27779	0.230929	0.407487	0.492259	0.014388	0.010881	0.014537	0.010389	0.011044	0.01677
0.451	0.242258	0.278807	0.232579	0.408807	0.493158	0.014317	0.010748	0.014424	0.010417	0.011061	0.016698
0.452613	0.243251	0.280355	0.23458	0.411262	0.493628	0.01421	0.010599	0.014323	0.010464	0.011072	0.016602
0.454499	0.243981	0.282449	0.236935	0.414868	0.493656	0.014066	0.010433	0.014235	0.010532	0.011078	0.01648
0.45654	0.244585	0.284809	0.239149	0.41863	0.493389	0.013912	0.010275	0.01417	0.010607	0.011081	0.016354
0.458587	0.245237	0.287095	0.240742	0.421486	0.493037	0.013781	0.010148	0.014131	0.010676	0.01109	0.016248
0.460643	0.245941	0.289307	0.241706	0.423428	0.492606	0.013673	0.010055	0.01412	0.010739	0.011103	0.016161
0.462713	0.2467	0.291446	0.242033	0.424449	0.492097	0.013591	0.009995	0.014137	0.010798	0.011123	0.016095
0.464804	0.247522	0.293513	0.241713	0.424537	0.491516	0.013533	0.009972	0.014183	0.010852	0.011148	0.016051
0.466726	0.248222	0.295342	0.241796	0.424727	0.491038	0.013462	0.009949	0.014214	0.01089	0.011178	0.016019
0.468379	0.248695	0.296865	0.242921	0.425698	0.490755	0.013354	0.009905	0.014204	0.010908	0.01121	0.015989
0.469752	0.248934	0.298072	0.245104	0.427466	0.490675	0.013208	0.009838	0.01415	0.010904	0.011243	0.015963
0.470839	0.248933	0.298953	0.248361	0.430047	0.490807	0.013023	0.009746	0.014052	0.010878	0.011275	0.015937
0.471628	0.248686	0.299501	0.252712	0.433458	0.491158	0.012797	0.009629	0.013909	0.010829	0.011304	0.015913
0.472709	0.248274	0.300263	0.256976	0.436548	0.491549	0.012592	0.009504	0.013787	0.01077	0.01133	0.015886
0.474295	0.247751	0.301444	0.260674	0.438872	0.491894	0.01243	0.009383	0.013711	0.010709	0.011355	0.015858
0.476399	0.247117	0.303052	0.263798	0.440412	0.492189	0.012312	0.009267	0.013682	0.010647	0.011382	0.015828
0.479035	0.246367	0.305093	0.266342	0.441147	0.492428	0.012238	0.009156	0.0137	0.010585	0.01141	0.015799
0.482217	0.2455	0.307576	0.268298	0.441059	0.492608	0.01221	0.009051	0.013767	0.010524	0.01144	0.01577
0.485685	0.244984	0.309943	0.269505	0.441965	0.493089	0.012202	0.008973	0.01381	0.010475	0.011486	0.015752
0.489349	0.244891	0.312078	0.270011	0.444173	0.49392	0.012207	0.008927	0.013813	0.010443	0.011549	0.015747
0.493214	0.245231	0.31398	0.269801	0.447704	0.495113	0.012226	0.008912	0.013777	0.010425	0.011631	0.015756
0.497286	0.24602	0.315645	0.268859	0.452579	0.49668	0.01226	0.008929	0.0137	0.010423	0.011733	0.015778
0.501567	0.247273	0.31708	0.267177	0.4588	0.498634	0.012311	0.00898	0.013583	0.010436	0.011854	0.015813
0.505762	0.248736	0.318889	0.265873	0.46427	0.500745	0.012386	0.009044	0.013526	0.010464	0.011963	0.015837
0.509851	0.250368	0.321092	0.265021	0.468854	0.502977	0.012483	0.00912	0.013537	0.010507	0.012057	0.015851
0.513826	0.25217	0.323684	0.264632	0.472541	0.505329	0.012604	0.009205	0.013617	0.010565	0.012134	0.015853
0.51768	0.254141	0.326662	0.264714	0.475318	0.507797	0.012747	0.009301	0.013768	0.010639	0.012195	0.015844
0.521363	0.256289	0.32993	0.265289	0.477237	0.510371	0.012902	0.009402	0.01398	0.010721	0.012237	0.015823
0.52478	0.258532	0.332603	0.266006	0.479464	0.512904	0.013003	0.009486	0.014127	0.010761	0.012283	0.015812
0.527935	0.260879	0.334678	0.26687	0.482016	0.515403	0.013049	0.009554	0.014207	0.010758	0.012333	0.015811
0.530835	0.263336	0.33615	0.267887	0.48491	0.517871	0.013038	0.009605	0.014221	0.010715	0.012389	0.015821
0.533487	0.265912	0.337015	0.269061	0.488161	0.520313	0.012969	0.009641	0.014166	0.010632	0.01245	0.015843
0.53599	0.268587	0.337395	0.27045	0.491684	0.522683	0.012856	0.009661	0.014049	0.010522	0.012514	0.015876
0.53875	0.271249	0.337919	0.272135	0.495036	0.524851	0.012769	0.009674	0.013925	0.010438	0.012577	0.01591
0.541766	0.273897	0.338601	0.27412	0.498211	0.526813	0.012709	0.00968	0.013794	0.010381	0.012638	0.015946
0.545035	0.276531	0.339453	0.276411	0.501201	0.528562	0.012675	0.009678	0.013657	0.010351	0.012699	0.015985
0.548558	0.279148	0.34049	0.279014	0.503998	0.530094	0.012669	0.009668	0.013512	0.010347	0.012757	0.016027
0.552122	0.281625	0.341723	0.281563	0.506674	0.531425	0.012681	0.009658	0.013375	0.010357	0.01281	0.016074
0.555316	0.283773	0.343097	0.283342	0.509438	0.532662	0.012689	0.009664	0.013276	0.010356	0.012852	0.01613
0.55813	0.285575	0.344608	0.284327	0.512286	0.533799	0.012693	0.009689	0.013216	0.010343	0.012882	0.016194
0.560555	0.28701	0.346246	0.284495	0.515216	0.534829	0.012692	0.00973	0.013196	0.010316	0.012899	0.016265
0.562581	0.28806	0.348005	0.283818	0.518225	0.535747	0.012687	0.00979	0.013215	0.010276	0.012902	0.01634
0.56436	0.28891	0.349781	0.282583	0.521089	0.536966	0.012672	0.009857	0.013264	0.010221	0.01289	0.016422
0.566158	0.289859	0.351447	0.281295	0.523547	0.538949	0.012645	0.009917	0.013324	0.010156	0.012871	0.016515
0.567974	0.290909	0.352998	0.279952	0.525574	0.541702	0.012605	0.00997	0.013396	0.010081	0.012847	0.016621
0.56981	0.292066	0.354433	0.27855	0.527139	0.545232	0.012553	0.010016	0.013479	0.009996	0.012818	0.016738
0.571668	0.293331	0.355746	0.277088	0.528208	0.549547	0.012488	0.010054	0.013574	0.009901	0.012787	0.016867
0.573387	0.294852	0.357352	0.275738	0.529532	0.55402	0.012417	0.010079	0.013646	0.009816	0.012764	0.017
0.574861	0.296706	0.359558	0.274621	0.531718	0.558104	0.012346	0.010093	0.013672	0.009756	0.012754	0.017131
0.576087	0.29891	0.362382	0.273753	0.534807	0.561804	0.012275	0.010096	0.01365	0.009723	0.012756	0.01726
0.577063	0.301478	0.365848	0.273154	0.538844	0.565128	0.012203	0.010089	0.01358	0.009715	0.01277	0.017387
0.577788	0.304429	0.369977	0.272842	0.543879	0.568083	0.01213	0.010073	0.01346	0.009734	0.012792	0.017514
0.57875	0.307008	0.373577	0.272482	0.548552	0.570631	0.012079	0.010066	0.013337	0.009762	0.012814	0.017637
0.580174	0.308862	0.376078	0.27189	0.552163	0.572809	0.012062	0.010077	0.013238	0.00979	0.012833	0.017756
0.58206	0.309972	0.377453	0.271058	0.554684	0.574603	0.012079	0.010107	0.013163	0.009818	0.012846	0.017871
0.584403	0.310319	0.377674	0.269978	0.556088	0.575999	0.012134	0.010155	0.013113	0.009845	0.012856	0.017981
0.587202	0.309884	0.376711	0.26864	0.556344	0.576979	0.012227	0.01022	0.013088	0.00987	0.012859	0.018085
0.590171	0.309565	0.375646	0.267917	0.556928	0.578015	0.01231	0.010271	0.013074	0.009891	0.012868	0.01818
0.593196	0.309645	0.374847	0.268012	0.558284	0.579257	0.012371	0.010301	0.013066	0.009908	0.012886	0.018265
0.596282	0.310135	0.374321	0.268938	0.560422	0.580711	0.01241	0.010311	0.013062	0.009923	0.012915	0.01834
0.599433	0.311042	0.374074	0.270705	0.563351	0.582384	0.012425	0.010299	0.013063	0.009935	0.012954	0.018406
0.602652	0.312377	0.374112	0.273325	0.567083	0.584285	0.012418	0.010266	0.013069	0.009945	0.013005	0.01846
0.605188	0.313512	0.373767	0.275445	0.569552	0.585512	0.012373	0.010223	0.01305	0.009947	0.013021	0.018508
0.606997	0.314367	0.372969	0.276896	0.570546	0.585988	0.012295	0.010176	0.013004	0.009941	0.013	0.018554
0.608069	0.314943	0.371714	0.277671	0.570031	0.585701	0.012183	0.010126	0.012931	0.00993	0.012942	0.018597
0.608395	0.315236	0.369995	0.277758	0.567971	0.584638	0.012036	0.010073	0.012831	0.009914	0.012849	0.018638
0.607991	0.315321	0.36785	0.277199	0.564464	0.582825	0.011858	0.010019	0.012706	0.009895	0.012724	0.018677
0.607849	0.316379	0.366188	0.277237	0.56253	0.581432	0.011725	0.009979	0.01261	0.009894	0.01262	0.018707
0.608007	0.318433	0.365029	0.27791	0.562263	0.580494	0.011636	0.009951	0.012547	0.009912	0.012537	0.018729
0.608471	0.321494	0.364374	0.279228	0.563704	0.580017	0.011593	0.009935	0.012516	0.009946	0.012477	0.018741
0.609251	0.325574	0.364223	0.281205	0.5669	0.580008	0.011595	0.009932	0.012519	0.009997	0.012436	0.018743
0.610293	0.330454	0.364562	0.283702	0.571575	0.580398	0.011634	0.009938	0.012549	0.010061	0.012411	0.018734
0.611157	0.334596	0.364995	0.285722	0.575348	0.580576	0.01166	0.00995	0.012566	0.010126	0.012387	0.018729
0.611838	0.337981	0.365524	0.287253	0.578208	0.580538	0.011673	0.00997	0.012568	0.010191	0.012364	0.018728
0.612333	0.34059	0.366153	0.288287	0.580141	0.580281	0.011675	0.009998	0.012557	0.010258	0.012342	0.018732
0.612639	0.342403	0.366884	0.288812	0.581135	0.579798	0.011666	0.010035	0.012533	0.010326	0.012319	0.01874
0.612696	0.34371	0.367567	0.289051	0.58141	0.579152	0.011646	0.01008	0.012484	0.01039	0.012298	0.018756
0.61245	0.345489	0.367812	0.289701	0.581828	0.578554	0.011625	0.010129	0.012388	0.010446	0.012283	0.018786
0.611893	0.347749	0.367606	0.290773	0.582382	0.578002	0.0116	0.01018	0.012245	0.010492	0.012275	0.018828
0.611016	0.350499	0.366932	0.292275	0.583068	0.577496	0.011573	0.010232	0.012054	0.010528	0.012274	0.018883
0.609811	0.35375	0.365775	0.294217	0.583878	0.577035	0.011541	0.010285	0.011814	0.010553	0.012281	0.01895
0.608635	0.357325	0.364443	0.296399	0.585188	0.576588	0.011511	0.010335	0.011561	0.010575	0.012304	0.019026
0.608061	0.360852	0.363481	0.29843	0.587445	0.576089	0.011498	0.010386	0.011365	0.010614	0.012356	0.019104
0.6081	0.364336	0.362905	0.30031	0.590635	0.57554	0.011502	0.01044	0.011227	0.010671	0.012444	0.019184
0.608767	0.367784	0.362733	0.302042	0.594751	0.57494	0.011523	0.010495	0.011146	0.010747	0.012569	0.019268
0.610077	0.371201	0.362983	0.303626	0.599787	0.574289	0.011564	0.010555	0.011125	0.010842	0.012736	0.019355
0.611816	0.374596	0.363433	0.305289	0.605198	0.573805	0.011608	0.010617	0.011123	0.010942	0.012908	0.019432
0.613666	0.377984	0.363786	0.307255	0.610339	0.573675	0.011642	0.01068	0.011096	0.01103	0.013047	0.019489
0.615626	0.381362	0.364034	0.309522	0.615234	0.573904	0.011666	0.010743	0.011042	0.011105	0.013148	0.019523
0.617694	0.38473	0.364172	0.312091	0.619906	0.574496	0.011681	0.010804	0.010962	0.011167	0.013208	0.019536
0.61987	0.388084	0.36419	0.31496	0.624373	0.575455	0.011686	0.010863	0.010854	0.011214	0.013224	0.019527
0.622629	0.391495	0.364138	0.317999	0.628539	0.57682	0.011702	0.010929	0.010768	0.011262	0.013223	0.019507
0.626193	0.395009	0.364055	0.321092	0.632382	0.578544	0.011745	0.011011	0.010736	0.011324	0.013231	0.019487
0.630562	0.398625	0.363932	0.324236	0.635898	0.580631	0.011814	0.011107	0.010759	0.011401	0.013248	0.019469
0.635732	0.402341	0.363763	0.327428	0.639082	0.583085	0.011912	0.011219	0.010839	0.011493	0.013272	0.019451
0.6417	0.406156	0.36354	0.330665	0.64193	0.585911	0.012039	0.011346	0.010979	0.0116	0.013303	0.019434
0.647177	0.409901	0.363384	0.333578	0.644447	0.588494	0.012151	0.011468	0.011097	0.011693	0.013321	0.019432
0.651681	0.413519	0.363338	0.336059	0.646684	0.590602	0.012232	0.011577	0.011161	0.011762	0.013322	0.019451
0.655213	0.417012	0.363416	0.338104	0.648635	0.592231	0.01228	0.011673	0.011171	0.011806	0.013307	0.019492
0.657772	0.42038	0.363634	0.339713	0.650295	0.593377	0.012294	0.011755	0.011123	0.011825	0.013277	0.019555
0.659356	0.423624	0.364007	0.340882	0.651658	0.594039	0.012275	0.011823	0.011017	0.011819	0.013233	0.019642
0.660411	0.426835	0.364229	0.341722	0.653026	0.594432	0.012249	0.011892	0.010936	0.011815	0.01321	0.01973
0.661109	0.430041	0.364233	0.342296	0.654466	0.594635	0.012223	0.011967	0.0109	0.011818	0.013216	0.019816
0.661442	0.433236	0.364011	0.342597	0.655973	0.594642	0.012198	0.01205	0.01091	0.011829	0.01325	0.019899
0.661401	0.436419	0.363551	0.342617	0.657544	0.594447	0.012174	0.01214	0.010966	0.011849	0.013311	0.01998
0.660992	0.439586	0.362866	0.342354	0.659167	0.594053	0.01215	0.012236	0.011071	0.011877	0.013399	0.020057
0.661356	0.443	0.363519	0.342488	0.660199	0.594389	0.01216	0.012315	0.011165	0.011903	0.013459	0.020128
0.662537	0.446666	0.365548	0.343054	0.660621	0.595484	0.012204	0.012377	0.011245	0.011928	0.013488	0.020193
0.664543	0.45059	0.368971	0.344057	0.660425	0.597349	0.012283	0.012421	0.01131	0.011951	0.013485	0.020253
0.667386	0.454774	0.373811	0.345506	0.6596	0.599997	0.012398	0.012447	0.011359	0.011972	0.01345	0.020307
0.670971	0.459215	0.379981	0.347371	0.658268	0.603464	0.012542	0.012457	0.011389	0.011992	0.013383	0.020354
0.673879	0.463647	0.38554	0.348997	0.657791	0.607198	0.012648	0.012484	0.011416	0.012024	0.013337	0.02041
0.676105	0.468071	0.390482	0.350382	0.658178	0.611198	0.012713	0.01253	0.011439	0.01207	0.013313	0.020475
0.677642	0.47249	0.394804	0.35152	0.659441	0.615462	0.012739	0.012594	0.011457	0.01213	0.013312	0.020548
0.678482	0.476903	0.398499	0.352409	0.661591	0.619988	0.012723	0.012677	0.011471	0.012205	0.013334	0.02063
0.678668	0.481264	0.401569	0.352894	0.664339	0.624666	0.012666	0.012772	0.011486	0.01228	0.013377	0.020722
0.678657	0.485446	0.404322	0.352633	0.666345	0.629043	0.012598	0.012856	0.011526	0.012315	0.013428	0.020827
0.678447	0.489445	0.406752	0.351614	0.667602	0.633114	0.012519	0.012927	0.01159	0.012309	0.013487	0.020946
0.678033	0.493257	0.408847	0.349827	0.668107	0.636874	0.012428	0.012985	0.011679	0.01226	0.013553	0.021077
0.677411	0.496877	0.410599	0.347259	0.667856	0.640318	0.012326	0.013031	0.011792	0.012168	0.013628	0.021221
0.676769	0.500217	0.412089	0.344365	0.667099	0.643565	0.012235	0.013065	0.011924	0.012056	0.013705	0.021375
0.67649	0.503203	0.413579	0.34218	0.666502	0.646919	0.012198	0.0131	0.012056	0.011982	0.013774	0.021535
0.676579	0.505832	0.415073	0.340717	0.666067	0.650381	0.012215	0.013134	0.012188	0.011947	0.013837	0.0217
0.67704	0.508104	0.416578	0.339987	0.665794	0.653948	0.012286	0.013168	0.012322	0.011951	0.013892	0.02187
0.677875	0.510016	0.418098	0.340003	0.665683	0.657622	0.012412	0.013202	0.012456	0.011995	0.013941	0.022045
0.678875	0.511729	0.419716	0.340525	0.665014	0.661194	0.012557	0.013233	0.012575	0.012055	0.013955	0.022225
0.679719	0.513506	0.421513	0.341105	0.662935	0.66441	0.012672	0.013262	0.012662	0.012099	0.013908	0.022407
0.680406	0.515346	0.423488	0.341744	0.659391	0.667266	0.012755	0.013289	0.012717	0.012127	0.0138	0.022593
0.680936	0.517247	0.425642	0.342447	0.654321	0.669758	0.012808	0.013314	0.012741	0.012138	0.01363	0.022781
0.681311	0.519209	0.427976	0.343216	0.647653	0.67188	0.012828	0.013338	0.012733	0.01213	0.013402	0.022972
0.681465	0.520972	0.430126	0.344044	0.64088	0.67368	0.012833	0.013363	0.012712	0.012115	0.013175	0.023155
0.681377	0.52235	0.431814	0.34491	0.635319	0.67526	0.01284	0.013393	0.0127	0.012103	0.013006	0.023324
0.681044	0.523336	0.433032	0.345811	0.631014	0.676622	0.012849	0.013429	0.012697	0.012095	0.012894	0.02348
0.680463	0.523925	0.433776	0.346747	0.628019	0.67777	0.012861	0.013471	0.012703	0.012091	0.012841	0.023623
0.679629	0.52411	0.434041	0.347714	0.626396	0.678707	0.012875	0.013521	0.012718	0.01209	0.012845	0.023753
0.678776	0.524153	0.434668	0.348873	0.625168	0.679427	0.012885	0.013569	0.012757	0.012085	0.012862	0.023869
0.678034	0.524222	0.436069	0.35028	0.623684	0.679955	0.012887	0.013613	0.012826	0.01207	0.012866	0.023975
0.677407	0.524319	0.438247	0.351939	0.621949	0.68029	0.012882	0.01365	0.012925	0.012046	0.012856	0.024069
0.676897	0.524447	0.441206	0.35385	0.619966	0.680431	0.012869	0.01368	0.013052	0.012013	0.012831	0.024153
0.676505	0.524608	0.444954	0.356017	0.617738	0.680375	0.012848	0.013701	0.013208	0.01197	0.01279	0.024226
0.676538	0.525159	0.448426	0.358192	0.616691	0.680288	0.012843	0.013734	0.013365	0.011949	0.012784	0.024305
0.677037	0.526166	0.451298	0.360291	0.617117	0.680223	0.012861	0.013784	0.013517	0.011959	0.012828	0.024396
0.678009	0.52763	0.453564	0.362312	0.619006	0.680179	0.012903	0.013853	0.013664	0.012	0.012925	0.024497
0.67946	0.529554	0.455217	0.364254	0.62235	0.680155	0.012969	0.013941	0.013806	0.012072	0.013077	0.02461
0.681394	0.531938	0.456251	0.366117	0.62714	0.68015	0.013059	0.014047	0.013944	0.012177	0.013286	0.024735
0.683365	0.53435	0.457774	0.368318	0.631665	0.680515	0.013146	0.014142	0.014073	0.012266	0.013461	0.024846
0.68529	0.536714	0.459918	0.370893	0.635664	0.681268	0.013225	0.01422	0.014192	0.012337	0.013593	0.024943
0.687172	0.539033	0.462686	0.373848	0.639153	0.682421	0.013298	0.014284	0.014301	0.012387	0.01368	0.025024
0.689011	0.54131	0.466082	0.37719	0.642149	0.683982	0.013363	0.014332	0.014402	0.012418	0.013722	0.02509
0.690805	0.543534	0.470075	0.380888	0.644639	0.685911	0.01342	0.014364	0.014491	0.01243	0.013717	0.025138
0.692553	0.545542	0.473558	0.384077	0.646687	0.687143	0.013484	0.014405	0.014578	0.012445	0.01372	0.025158
0.694254	0.547333	0.476497	0.386735	0.648316	0.687641	0.013553	0.014456	0.014663	0.012466	0.013732	0.025151
0.695903	0.548903	0.478883	0.388854	0.649523	0.687389	0.013629	0.014517	0.014747	0.012492	0.013753	0.025117
0.697497	0.550247	0.48071	0.390427	0.650309	0.686369	0.013711	0.014588	0.01483	0.012522	0.013782	0.025057
0.699009	0.551372	0.482225	0.391477	0.650727	0.684673	0.013797	0.014663	0.01491	0.012553	0.013814	0.024974
0.700377	0.552459	0.484855	0.392474	0.651249	0.683225	0.013873	0.014714	0.014982	0.012577	0.013835	0.024902
0.7016	0.553507	0.488614	0.393414	0.65188	0.682035	0.013941	0.01474	0.015046	0.012593	0.013844	0.02484
0.702679	0.554517	0.493517	0.394297	0.652624	0.681109	0.013999	0.014742	0.015099	0.0126	0.013842	0.024788
0.703613	0.555488	0.49958	0.395121	0.653484	0.680457	0.014049	0.014719	0.015143	0.012599	0.013826	0.024746
0.70452	0.556304	0.506544	0.39591	0.654693	0.680086	0.014093	0.014671	0.015175	0.012591	0.013808	0.02471
0.705723	0.556706	0.513356	0.396742	0.656698	0.679876	0.014147	0.014615	0.015206	0.012585	0.013819	0.024675
0.707225	0.556688	0.520013	0.397619	0.659483	0.679828	0.014209	0.014549	0.015233	0.012582	0.013861	0.024641
0.709027	0.556242	0.526516	0.398541	0.663031	0.679943	0.014282	0.014474	0.015258	0.012583	0.013935	0.024607
0.711129	0.55536	0.532865	0.399508	0.667329	0.680223	0.014363	0.01439	0.015281	0.012587	0.014044	0.024575
0.713363	0.55443	0.53911	0.400456	0.672042	0.680412	0.014444	0.014305	0.015304	0.012588	0.014182	0.024541
0.715409	0.554102	0.545366	0.401279	0.676495	0.680093	0.014506	0.014232	0.015333	0.012576	0.014336	0.024503
0.717264	0.55438	0.551621	0.401977	0.680695	0.679255	0.014549	0.014173	0.015369	0.01255	0.014503	0.024461
0.718928	0.555267	0.557863	0.402551	0.684644	0.677884	0.014573	0.014127	0.015413	0.012512	0.014684	0.024416
0.720398	0.556768	0.564083	0.402998	0.688347	0.675965	0.014578	0.014095	0.015465	0.01246	0.014876	0.024367
0.721923	0.558533	0.570294	0.403554	0.691842	0.673847	0.014583	0.014081	0.015538	0.012406	0.01506	0.024314
0.723762	0.560123	0.576524	0.404447	0.695212	0.671938	0.014611	0.014085	0.015643	0.012365	0.015219	0.024257
0.72592	0.561542	0.58278	0.405683	0.698478	0.670239	0.014664	0.014108	0.015781	0.012337	0.015352	0.024197
0.728402	0.562797	0.589068	0.407268	0.701659	0.668749	0.014741	0.01415	0.015952	0.012323	0.01546	0.024133
0.731216	0.56389	0.595394	0.409211	0.704776	0.667467	0.014846	0.014213	0.016158	0.012323	0.015543	0.024065
0.73375	0.564823	0.601455	0.410867	0.707266	0.666262	0.014945	0.014274	0.016369	0.012331	0.015592	0.023993
0.735623	0.56562	0.607074	0.411829	0.708823	0.665009	0.015019	0.014321	0.016563	0.012342	0.015607	0.02392
0.736829	0.566277	0.612244	0.412083	0.709423	0.66371	0.015066	0.014353	0.01674	0.012356	0.015588	0.023844
0.737363	0.566789	0.616959	0.411619	0.70904	0.662367	0.015084	0.014368	0.016898	0.012376	0.015534	0.023767
0.737221	0.567154	0.621212	0.410424	0.707648	0.660981	0.015072	0.014366	0.017038	0.012399	0.015446	0.023689
0.736955	0.56722	0.62553	0.409342	0.706794	0.660363	0.01506	0.014359	0.017188	0.012439	0.015392	0.023631
0.736828	0.566962	0.630142	0.408734	0.707077	0.660753	0.015062	0.014355	0.017363	0.012497	0.015403	0.023602
0.736842	0.566378	0.635053	0.408606	0.7085	0.662167	0.015078	0.014355	0.017562	0.012576	0.015478	0.023602
0.736997	0.565465	0.640271	0.408962	0.711068	0.664621	0.015109	0.014359	0.017784	0.012674	0.015619	0.023632
0.737294	0.564222	0.6458	0.409807	0.714789	0.668135	0.015156	0.014368	0.01803	0.012793	0.015828	0.023692
0.737617	0.563005	0.651617	0.411139	0.717586	0.671225	0.015199	0.014374	0.01827	0.012893	0.01599	0.023746
0.737934	0.561901	0.657663	0.41289	0.719041	0.67356	0.015233	0.014379	0.018497	0.012966	0.016082	0.023785
0.738244	0.560913	0.66393	0.41506	0.719155	0.675134	0.015261	0.014381	0.018714	0.013012	0.016102	0.02381
0.738547	0.560044	0.670406	0.417649	0.717924	0.675942	0.015281	0.01438	0.01892	0.013031	0.016051	0.023819
0.738841	0.559302	0.677077	0.420651	0.715348	0.675978	0.015293	0.014376	0.019115	0.013022	0.015926	0.023813
0.738967	0.558916	0.683244	0.422687	0.713056	0.675693	0.015285	0.014377	0.019308	0.013004	0.015816	0.023811
0.738922	0.558872	0.688881	0.423705	0.711193	0.675167	0.015256	0.014382	0.019501	0.012981	0.01573	0.023814
0.738702	0.559171	0.69399	0.423697	0.709766	0.674399	0.015208	0.014393	0.019693	0.012953	0.015669	0.023822
0.738302	0.559813	0.698572	0.422658	0.708783	0.673389	0.015139	0.014409	0.019884	0.012919	0.015633	0.023837
0.737773	0.560685	0.70264	0.420679	0.708273	0.672183	0.015052	0.014428	0.02007	0.01288	0.01562	0.023856
0.73764	0.560638	0.706725	0.419385	0.707905	0.671317	0.01499	0.014431	0.020248	0.012852	0.015601	0.02387
0.737907	0.559662	0.710836	0.418784	0.707685	0.670793	0.014956	0.014416	0.020416	0.012835	0.015577	0.02388
0.738578	0.557744	0.714978	0.418883	0.707617	0.670615	0.014948	0.014384	0.020575	0.012829	0.015546	0.023884
0.739657	0.554871	0.719161	0.41969	0.707707	0.670788	0.014969	0.014334	0.020723	0.012833	0.015508	0.023883
0.740931	0.551306	0.723313	0.421046	0.708019	0.671238	0.015003	0.014273	0.020861	0.012847	0.015465	0.023878
0.741514	0.548348	0.727167	0.422077	0.708639	0.67153	0.014994	0.014223	0.020993	0.01287	0.015431	0.023878
0.741402	0.546007	0.73072	0.422781	0.709567	0.671659	0.014942	0.014186	0.021118	0.012901	0.015406	0.023882
0.740592	0.544291	0.73397	0.423156	0.710803	0.671619	0.014847	0.014162	0.021239	0.01294	0.015391	0.02389
0.739078	0.54321	0.736914	0.4232	0.712347	0.671406	0.014708	0.014152	0.021354	0.012987	0.015387	0.023903
0.737089	0.54259	0.739567	0.423051	0.713764	0.671134	0.014549	0.014157	0.021473	0.013041	0.015377	0.023919
0.735263	0.541885	0.742054	0.423061	0.714154	0.671057	0.01443	0.014181	0.021612	0.013097	0.015334	0.023934
0.733601	0.541096	0.744374	0.423234	0.713494	0.671178	0.014351	0.014224	0.021772	0.013157	0.015259	0.023949
0.732105	0.540223	0.746526	0.423572	0.711757	0.671498	0.014312	0.014287	0.021953	0.01322	0.015151	0.023964
0.730777	0.539266	0.74851	0.424078	0.708913	0.672019	0.014312	0.014369	0.022155	0.013288	0.015012	0.023979
0.72937	0.538353	0.750562	0.424699	0.705579	0.672647	0.014331	0.014456	0.022366	0.013356	0.014859	0.023989
0.727561	0.537635	0.752981	0.425331	0.702698	0.673221	0.014337	0.01453	0.02257	0.013419	0.014722	0.023991
0.725344	0.537113	0.755771	0.425973	0.700269	0.673742	0.01433	0.014588	0.022767	0.013478	0.014603	0.023984
0.722713	0.536787	0.758935	0.426625	0.698286	0.674209	0.01431	0.014633	0.022957	0.013533	0.014503	0.023968
0.719663	0.536657	0.762477	0.427285	0.696744	0.674621	0.014276	0.014662	0.023139	0.013582	0.014425	0.023943
0.716507	0.536303	0.766069	0.427713	0.695556	0.67475	0.014229	0.014676	0.023313	0.013622	0.014362	0.023917
0.713537	0.53539	0.769406	0.42774	0.694549	0.674442	0.014173	0.014682	0.02348	0.013651	0.014309	0.023896
0.710754	0.533912	0.772482	0.427359	0.693732	0.673692	0.014107	0.014677	0.02364	0.01367	0.014264	0.023881
0.708159	0.531864	0.775293	0.426569	0.693118	0.672498	0.014032	0.014663	0.023794	0.013677	0.014226	0.023871
0.705755	0.529239	0.777831	0.425363	0.692726	0.670855	0.013948	0.014639	0.02394	0.013674	0.014193	0.023867
0.703846	0.526419	0.780418	0.424448	0.692564	0.669009	0.013879	0.014617	0.024086	0.013684	0.014178	0.023878
0.70252	0.523647	0.783227	0.424176	0.692584	0.667119	0.013838	0.014607	0.024236	0.013722	0.01419	0.023907
0.701784	0.520922	0.786261	0.424549	0.692802	0.66518	0.013824	0.014607	0.02439	0.013787	0.014227	0.023956
0.701641	0.518242	0.789524	0.425571	0.693234	0.663185	0.013839	0.014617	0.024549	0.013879	0.014287	0.024024
0.702097	0.515605	0.793018	0.427244	0.693896	0.661128	0.013881	0.014639	0.024712	0.013999	0.014368	0.024111
0.702745	0.513831	0.796565	0.428604	0.694425	0.659847	0.013916	0.014668	0.024872	0.014093	0.014426	0.02421
0.703413	0.513088	0.800093	0.429357	0.694685	0.659516	0.013933	0.014701	0.025027	0.014149	0.014452	0.024318
0.7041	0.513385	0.803601	0.4295	0.694653	0.66014	0.013933	0.01474	0.025178	0.014165	0.014448	0.024433
0.704808	0.514737	0.807091	0.429031	0.694305	0.661726	0.013914	0.014781	0.025324	0.014141	0.014416	0.024556
0.705536	0.517155	0.810561	0.42795	0.693613	0.664282	0.013878	0.014826	0.025465	0.014077	0.014358	0.024686
0.706553	0.519335	0.814801	0.427288	0.693966	0.666787	0.013848	0.014856	0.025605	0.014028	0.014327	0.024809
0.707872	0.521065	0.819856	0.42718	0.695441	0.669059	0.013828	0.01487	0.025745	0.014005	0.014333	0.024924
0.709493	0.522345	0.825726	0.427625	0.698021	0.6711	0.013819	0.014868	0.025886	0.014006	0.014377	0.025032
0.711419	0.523173	0.832411	0.428625	0.701696	0.672914	0.01382	0.01485	0.026026	0.014034	0.014459	0.025133
0.713625	0.523559	0.839893	0.430156	0.706409	0.674513	0.013831	0.014818	0.026167	0.014086	0.014575	0.025226
0.715413	0.524085	0.847094	0.431281	0.710143	0.676232	0.013839	0.014801	0.026318	0.014117	0.014675	0.02531
0.716759	0.524773	0.85397	0.431968	0.712876	0.678083	0.013844	0.0148	0.026481	0.014125	0.014756	0.025386
0.717656	0.525624	0.860521	0.432213	0.71465	0.680066	0.013845	0.014816	0.026655	0.01411	0.014813	0.025453
0.718095	0.526638	0.866747	0.432014	0.7155	0.682184	0.013844	0.014848	0.026841	0.01407	0.014845	0.025513
0.718156	0.527887	0.872644	0.431448	0.715634	0.684419	0.013842	0.014898	0.027036	0.014008	0.014856	0.025565
0.718505	0.529589	0.878404	0.43116	0.716429	0.686576	0.013853	0.014963	0.027217	0.013952	0.014891	0.025614
0.719149	0.531742	0.88403	0.431153	0.717887	0.688655	0.013878	0.015044	0.027385	0.013905	0.01495	0.02566
0.720093	0.534344	0.889525	0.431431	0.720007	0.690657	0.013915	0.015141	0.027541	0.013865	0.015033	0.025701
0.721343	0.537394	0.894891	0.431998	0.72279	0.692583	0.013966	0.015254	0.027683	0.013834	0.015141	0.025739
0.722917	0.540484	0.900267	0.432643	0.725913	0.694384	0.014029	0.015373	0.027814	0.013809	0.015265	0.025777
0.724718	0.542473	0.906024	0.432729	0.728326	0.695964	0.014104	0.015471	0.027947	0.013785	0.015381	0.025827
0.726747	0.543357	0.912163	0.432247	0.730022	0.697318	0.014189	0.015547	0.028081	0.013762	0.015489	0.025889
0.729005	0.543134	0.918683	0.431189	0.730993	0.698445	0.014285	0.015602	0.028218	0.013741	0.015591	0.025962
0.731495	0.541799	0.925585	0.429545	0.731232	0.69934	0.014393	0.015635	0.028357	0.01372	0.015686	0.026048
0.733972	0.539836	0.932555	0.427707	0.731436	0.699952	0.014504	0.015656	0.028497	0.013704	0.015785	0.026147
0.736023	0.538241	0.939039	0.426399	0.732771	0.70026	0.014608	0.015688	0.028638	0.0137	0.015904	0.026259
0.73764	0.537017	0.945033	0.425628	0.73521	0.700259	0.014704	0.015731	0.02878	0.013709	0.016045	0.026384
0.738818	0.536163	0.950533	0.425405	0.738732	0.699945	0.014794	0.015784	0.028923	0.01373	0.016209	0.026522
0.739551	0.535681	0.955535	0.425738	0.743318	0.699315	0.014877	0.015849	0.029066	0.013765	0.016394	0.026673
0.739991	0.535419	0.960469	0.426471	0.74786	0.698835	0.014955	0.015917	0.029209	0.0138	0.016567	0.026814
0.74037	0.535155	0.965822	0.427337	0.751147	0.69898	0.015031	0.01598	0.029354	0.013822	0.016693	0.026924
0.740692	0.534893	0.971597	0.428339	0.753211	0.69976	0.015105	0.016039	0.0295	0.013832	0.016771	0.027002
0.740961	0.534638	0.977796	0.429483	0.754076	0.701183	0.015176	0.016096	0.029648	0.013829	0.0168	0.027049
0.74118	0.534393	0.984424	0.430772	0.753764	0.703259	0.015245	0.01615	0.029798	0.013813	0.01678	0.027065
0.741132	0.534167	0.990938	0.432305	0.752997	0.70557	0.015306	0.016194	0.029931	0.013795	0.016738	0.027063
0.740699	0.533953	0.996961	0.434105	0.75236	0.707763	0.01536	0.016223	0.030037	0.013782	0.016698	0.027059
0.739876	0.533745	1.00249	0.436169	0.751852	0.709839	0.015406	0.016239	0.030117	0.013776	0.016659	0.027051
0.738655	0.533536	1.00752	0.438496	0.751473	0.711799	0.015443	0.016241	0.03017	0.013775	0.016621	0.027038
0.737033	0.533321	1.01206	0.441083	0.751223	0.713645	0.015472	0.016227	0.030195	0.013779	0.016582	0.027022
0.735359	0.53327	1.01677	0.443233	0.750882	0.714924	0.015501	0.016204	0.030232	0.01378	0.016551	0.027002
0.733797	0.533434	1.02195	0.44469	0.750351	0.715509	0.015536	0.01618	0.030296	0.013774	0.016535	0.02698
0.732349	0.533813	1.02758	0.445452	0.749626	0.715393	0.015575	0.016152	0.030389	0.013761	0.016533	0.026956
0.731014	0.534411	1.03368	0.445514	0.748702	0.714571	0.01562	0.016123	0.030509	0.013743	0.016547	0.026931
0.729792	0.535227	1.04025	0.444874	0.747576	0.713037	0.015669	0.016091	0.030657	0.013718	0.016576	0.026905
0.728598	0.53578	1.04645	0.444133	0.746108	0.710772	0.015726	0.016063	0.030803	0.013688	0.016591	0.026874
0.727398	0.535969	1.05213	0.443461	0.744293	0.70785	0.015793	0.016039	0.03094	0.013655	0.016588	0.02684
0.72619	0.535792	1.05727	0.442857	0.742123	0.704262	0.015869	0.016019	0.031068	0.013618	0.016567	0.026803
0.724973	0.535247	1.06188	0.442319	0.739588	0.699993	0.015954	0.016004	0.031187	0.013577	0.016527	0.026762
0.723746	0.534331	1.06597	0.441847	0.736682	0.695033	0.016048	0.015993	0.031296	0.013532	0.016469	0.026718
0.723043	0.533356	1.06998	0.441458	0.733692	0.69038	0.01615	0.015994	0.031382	0.013485	0.016396	0.026677
0.722862	0.532364	1.07398	0.441139	0.730626	0.686109	0.016261	0.016009	0.031448	0.013437	0.016314	0.026642
0.723204	0.531356	1.07797	0.440884	0.727458	0.682226	0.016379	0.016038	0.031493	0.013386	0.016223	0.026611
0.724073	0.530335	1.08194	0.44069	0.724153	0.67874	0.016505	0.016079	0.031516	0.013335	0.016126	0.026584
0.725473	0.529289	1.08591	0.440533	0.720829	0.675711	0.016638	0.016129	0.031521	0.013283	0.016028	0.026562
0.726841	0.52809	1.08996	0.440175	0.718593	0.67306	0.016773	0.016146	0.031543	0.013242	0.01596	0.026549
0.728179	0.526737	1.0941	0.43962	0.717459	0.670792	0.016911	0.01613	0.031581	0.013211	0.015921	0.026543
0.729488	0.525227	1.09831	0.438869	0.717452	0.668909	0.01705	0.016082	0.031638	0.013191	0.015912	0.026545
0.730766	0.52356	1.1026	0.437924	0.718603	0.667416	0.017192	0.016002	0.031711	0.013183	0.01593	0.026556
0.732171	0.52193	1.10703	0.436933	0.720745	0.66629	0.017336	0.015896	0.031805	0.013185	0.015968	0.026577
0.734203	0.521045	1.11175	0.43645	0.72257	0.665222	0.017487	0.015812	0.031921	0.013196	0.016006	0.026607
0.736863	0.520912	1.11675	0.436482	0.7241	0.664213	0.017646	0.015749	0.032059	0.013215	0.01604	0.026645
0.740153	0.52154	1.12202	0.437035	0.725354	0.663263	0.017811	0.015706	0.03222	0.01324	0.016069	0.026692
0.744074	0.522936	1.12756	0.438116	0.726354	0.662373	0.017983	0.015683	0.032402	0.013273	0.016092	0.026747
0.748422	0.524868	1.13349	0.439735	0.727331	0.66165	0.018159	0.015675	0.032604	0.013318	0.01611	0.026805
0.752594	0.526633	1.13991	0.441714	0.728758	0.661251	0.018339	0.015671	0.032817	0.013387	0.016135	0.026853
0.756593	0.528229	1.14684	0.444049	0.730633	0.661178	0.018523	0.015668	0.033039	0.01348	0.016167	0.026892
0.760422	0.529657	1.15426	0.446734	0.732955	0.661434	0.01871	0.015668	0.03327	0.013599	0.016207	0.026922
0.764083	0.530913	1.16217	0.449765	0.735723	0.662023	0.018902	0.01567	0.033512	0.013743	0.016254	0.026942
0.767731	0.531912	1.17014	0.452555	0.738033	0.662504	0.019085	0.015667	0.033742	0.013886	0.016282	0.026955
0.771571	0.532593	1.17755	0.454352	0.738711	0.662276	0.019247	0.015654	0.033934	0.01399	0.016261	0.026967
0.7756	0.532953	1.1844	0.455157	0.737712	0.661332	0.01939	0.015631	0.034086	0.014055	0.016192	0.026978
0.779815	0.532987	1.19071	0.454971	0.734984	0.659665	0.019512	0.015597	0.0342	0.014079	0.016077	0.026988
0.784212	0.53269	1.19647	0.453795	0.730467	0.657268	0.019616	0.015553	0.034276	0.014062	0.01592	0.026998
0.788881	0.532205	1.20211	0.452288	0.726402	0.654739	0.019714	0.015505	0.034335	0.014032	0.015787	0.027015
0.793843	0.531699	1.20801	0.451114	0.724703	0.652635	0.019819	0.01546	0.034402	0.014016	0.015738	0.027047
0.799102	0.531171	1.21416	0.450275	0.725365	0.650961	0.019932	0.015418	0.034476	0.014017	0.015774	0.027093
0.804659	0.530619	1.22055	0.449773	0.728394	0.649719	0.020052	0.015379	0.034559	0.014032	0.015895	0.027154
0.810515	0.530044	1.22719	0.449611	0.73381	0.648911	0.020178	0.015343	0.034649	0.014063	0.0161	0.02723
0.816314	0.529642	1.23334	0.449476	0.739314	0.648475	0.020296	0.015328	0.034748	0.014089	0.016321	0.027313
0.821852	0.529494	1.23864	0.449176	0.743525	0.648306	0.0204	0.015343	0.034854	0.014103	0.016517	0.0274
0.827133	0.529602	1.24311	0.448707	0.74649	0.648407	0.020491	0.015386	0.034967	0.014103	0.016685	0.027489
0.832158	0.529966	1.24675	0.448066	0.748249	0.648783	0.020567	0.015458	0.035086	0.01409	0.016823	0.027581
0.83693	0.530586	1.24958	0.44725	0.748836	0.649438	0.020628	0.015558	0.035213	0.014064	0.016929	0.027675
0.841806	0.531123	1.25269	0.446635	0.749375	0.650329	0.020692	0.015651	0.035357	0.014049	0.017027	0.027771
0.846899	0.531461	1.25646	0.446329	0.75026	0.651401	0.020763	0.015726	0.035518	0.014053	0.017129	0.027869
0.852213	0.531602	1.26086	0.446333	0.751489	0.652657	0.020843	0.015782	0.035697	0.014077	0.017236	0.027969
0.857751	0.531546	1.26592	0.446649	0.753061	0.654101	0.020931	0.01582	0.035895	0.014121	0.017349	0.028072
0.863515	0.531295	1.27162	0.44728	0.754974	0.655736	0.021027	0.015838	0.03611	0.014186	0.017466	0.028178
0.868844	0.53087	1.27694	0.44767	0.756414	0.656962	0.021119	0.015836	0.036285	0.014243	0.017545	0.028276
0.873664	0.530291	1.28171	0.447741	0.757274	0.657708	0.021207	0.015814	0.036414	0.014289	0.017582	0.028367
0.877967	0.529558	1.28594	0.447492	0.757555	0.657971	0.02129	0.015773	0.036495	0.014322	0.017577	0.02845
0.881749	0.528671	1.28964	0.446923	0.757255	0.657746	0.021369	0.015714	0.036529	0.014343	0.017528	0.028526
0.885015	0.52763	1.29282	0.446045	0.756393	0.657041	0.021444	0.015637	0.036519	0.014351	0.017437	0.028593
0.888391	0.526592	1.29642	0.445342	0.755893	0.65651	0.021531	0.01558	0.036549	0.014372	0.01738	0.02865
0.891912	0.525564	1.30046	0.444834	0.75579	0.656182	0.021629	0.015543	0.036623	0.014408	0.01736	0.028696
0.895578	0.524548	1.30494	0.444518	0.756087	0.656058	0.021739	0.015528	0.036741	0.014458	0.017377	0.028732
0.899392	0.523543	1.30984	0.444397	0.75679	0.656139	0.021861	0.015533	0.036904	0.014525	0.01743	0.028757
0.903371	0.522542	1.31513	0.444444	0.757786	0.656338	0.021993	0.015554	0.037104	0.014603	0.017507	0.028771
0.907471	0.521479	1.32041	0.444393	0.758178	0.656065	0.022124	0.015561	0.037275	0.014663	0.017533	0.028775
0.911689	0.520351	1.32568	0.44424	0.757959	0.655319	0.022256	0.015554	0.037417	0.014705	0.017508	0.028769
0.91602	0.519157	1.33093	0.443983	0.757119	0.654097	0.022389	0.015533	0.037531	0.014728	0.01743	0.028754
0.92046	0.517896	1.33617	0.443616	0.755648	0.652397	0.022522	0.015498	0.037615	0.014732	0.017302	0.028728
0.925079	0.516715	1.34127	0.443189	0.754036	0.650384	0.022653	0.015457	0.037672	0.014719	0.017148	0.028699
0.930001	0.515993	1.34587	0.442858	0.753746	0.64864	0.022778	0.015433	0.03772	0.014704	0.01705	0.028689
0.93523	0.515733	1.34998	0.442622	0.754782	0.647165	0.022897	0.015428	0.03776	0.014686	0.017009	0.028698
0.940769	0.515936	1.3536	0.442477	0.757153	0.645958	0.023009	0.015441	0.037792	0.014666	0.017026	0.028725
0.946621	0.516605	1.35675	0.442424	0.76087	0.645017	0.023114	0.015473	0.037816	0.014644	0.017099	0.02877
0.952687	0.517279	1.35944	0.442404	0.764908	0.644362	0.023215	0.015508	0.037829	0.014615	0.017189	0.028824
0.958721	0.517139	1.36182	0.442303	0.767338	0.643935	0.023322	0.015523	0.037834	0.014573	0.017224	0.028867
0.964723	0.51618	1.36387	0.442125	0.768154	0.643742	0.023436	0.015516	0.03783	0.014518	0.017204	0.028899
0.970697	0.514399	1.36559	0.441876	0.767346	0.643791	0.023555	0.015488	0.037816	0.014451	0.01713	0.02892
0.976644	0.51179	1.36699	0.44156	0.764904	0.644089	0.023681	0.015439	0.037794	0.01437	0.017	0.02893
0.982403	0.50892	1.3686	0.441475	0.76185	0.644567	0.023819	0.015385	0.037778	0.014291	0.016863	0.028926
0.987828	0.506485	1.37099	0.441896	0.759475	0.645094	0.023975	0.015348	0.037786	0.014235	0.016776	0.028906
0.992916	0.504485	1.37415	0.442824	0.757782	0.64567	0.024149	0.015329	0.037818	0.0142	0.016739	0.028871
0.997666	0.502922	1.37808	0.444258	0.756775	0.646291	0.024341	0.015327	0.037874	0.014188	0.016754	0.028821
1.00208	0.501794	1.38277	0.446199	0.75646	0.646956	0.024552	0.015342	0.037954	0.014198	0.01682	0.028755
1.00635	0.500818	1.38743	0.448114	0.756062	0.647167	0.024755	0.01535	0.038042	0.01421	0.016873	0.028685
1.01066	0.499747	1.39147	0.449607	0.754988	0.646625	0.024934	0.015336	0.038128	0.014209	0.016866	0.02862
1.01501	0.498582	1.39487	0.450673	0.753216	0.645322	0.025089	0.0153	0.038212	0.014196	0.016801	0.02856
1.01939	0.497325	1.39764	0.451311	0.750722	0.643249	0.025221	0.015239	0.038294	0.014171	0.016677	0.028505
1.02379	0.495977	1.39977	0.451516	0.747477	0.640396	0.025329	0.015155	0.038374	0.014135	0.016496	0.028455
1.02838	0.494806	1.40182	0.451916	0.744866	0.637415	0.025433	0.015074	0.038452	0.014102	0.016338	0.028404
1.03319	0.493908	1.40406	0.452775	0.743434	0.634627	0.025541	0.015008	0.03853	0.014081	0.016242	0.02835
1.03824	0.493286	1.40651	0.454097	0.743189	0.63203	0.025654	0.014959	0.038606	0.014071	0.016208	0.028294
1.04353	0.492942	1.40915	0.455883	0.744149	0.629624	0.02577	0.014926	0.038681	0.014072	0.016237	0.028236
1.04906	0.49288	1.41199	0.458137	0.746334	0.627407	0.02589	0.01491	0.038754	0.014085	0.016329	0.028175
1.05483	0.492532	1.41496	0.460093	0.748431	0.625797	0.026009	0.014903	0.038818	0.014106	0.016408	0.028133
1.0608	0.491771	1.41802	0.461575	0.750067	0.624819	0.026126	0.014903	0.038873	0.014135	0.016458	0.028115
1.06697	0.490593	1.42116	0.462583	0.75124	0.624478	0.026243	0.01491	0.038918	0.014171	0.01648	0.028119
1.07335	0.488991	1.42438	0.463116	0.751948	0.624776	0.026358	0.014923	0.038953	0.014213	0.016475	0.028147
1.07993	0.486961	1.4277	0.463174	0.752186	0.625716	0.026471	0.014942	0.038979	0.014261	0.016442	0.028197
1.08643	0.485591	1.43075	0.46369	0.752535	0.626788	0.026585	0.014997	0.039015	0.014323	0.016407	0.028264
1.09281	0.484929	1.43354	0.464724	0.753044	0.627904	0.026698	0.015087	0.039061	0.014399	0.016372	0.028346
1.09907	0.484966	1.43605	0.466277	0.753719	0.629062	0.026811	0.015213	0.039119	0.01449	0.016337	0.028442
1.10521	0.485696	1.43829	0.468349	0.754565	0.630261	0.026925	0.015376	0.039188	0.014596	0.016301	0.028552
1.11119	0.487126	1.44026	0.47088	0.755557	0.631479	0.02704	0.01557	0.039266	0.014712	0.016263	0.028674
1.11671	0.488602	1.44228	0.472848	0.756168	0.632444	0.027148	0.015713	0.039337	0.014791	0.01622	0.028785
1.12177	0.490134	1.44436	0.474249	0.756403	0.633151	0.027251	0.015806	0.039399	0.014834	0.016174	0.028883
1.12639	0.491735	1.44648	0.475086	0.756269	0.633599	0.027348	0.015848	0.039453	0.01484	0.016122	0.02897
1.13057	0.493419	1.44865	0.475359	0.755773	0.633786	0.027439	0.015838	0.039499	0.014807	0.016064	0.029046
1.13442	0.49516	1.45082	0.47519	0.754963	0.633725	0.027524	0.015785	0.03953	0.014742	0.016001	0.02911
1.13862	0.496775	1.45272	0.475267	0.754124	0.633574	0.027609	0.01575	0.039531	0.014681	0.015947	0.029169
1.14315	0.498262	1.45437	0.475591	0.753258	0.633342	0.027693	0.015731	0.039504	0.014625	0.015901	0.029221
1.14803	0.49962	1.45576	0.476163	0.75237	0.633039	0.027776	0.015729	0.039449	0.014574	0.015865	0.029268
1.15325	0.50085	1.45691	0.476985	0.751465	0.632674	0.027857	0.015743	0.039365	0.014528	0.015838	0.029308
1.15861	0.501833	1.45812	0.477801	0.750714	0.632382	0.027943	0.015769	0.039269	0.014481	0.015819	0.029342
1.16361	0.502385	1.46003	0.478027	0.750415	0.632413	0.028043	0.01579	0.039204	0.014419	0.015809	0.029371
1.16824	0.502501	1.46262	0.477658	0.750551	0.632762	0.028158	0.015807	0.039169	0.014342	0.015808	0.029394
1.17249	0.502179	1.4659	0.476686	0.751109	0.633429	0.028288	0.015819	0.039164	0.014249	0.015817	0.029411
1.17636	0.501415	1.46986	0.475107	0.752076	0.63441	0.028433	0.015828	0.03919	0.014141	0.015837	0.029422
1.17993	0.500571	1.47408	0.473268	0.75326	0.635519	0.028587	0.015852	0.039225	0.014041	0.015865	0.02944
1.18339	0.500178	1.47791	0.471735	0.75432	0.636448	0.028741	0.015917	0.039238	0.013982	0.015895	0.029483
1.18674	0.500233	1.48136	0.470513	0.75526	0.637194	0.028894	0.016022	0.039227	0.013965	0.015928	0.029552
1.18997	0.500735	1.48444	0.469606	0.756087	0.637755	0.029046	0.016168	0.039194	0.013991	0.015962	0.029646
1.19308	0.501681	1.48714	0.469017	0.756803	0.638129	0.029198	0.016354	0.039138	0.014059	0.015996	0.029765
1.19637	0.50268	1.48984	0.468599	0.757563	0.638668	0.029337	0.016525	0.039075	0.014139	0.016022	0.029891
1.20005	0.503349	1.49289	0.468172	0.758488	0.639655	0.029453	0.01663	0.039022	0.014201	0.016033	0.030006
1.20414	0.503688	1.49629	0.467733	0.759586	0.641094	0.029546	0.016669	0.038979	0.014244	0.016028	0.030108
1.20863	0.503696	1.50003	0.467282	0.760869	0.642985	0.029618	0.016642	0.038946	0.014269	0.016007	0.030198
1.21352	0.503374	1.50412	0.466816	0.762343	0.64533	0.029667	0.016549	0.038922	0.014276	0.015969	0.030277
1.2191	0.503694	1.50828	0.466721	0.763967	0.647804	0.029715	0.016475	0.038903	0.014299	0.015942	0.030344
1.22541	0.505136	1.51234	0.467173	0.765683	0.650181	0.029776	0.016471	0.038887	0.014355	0.015942	0.030402
1.23248	0.507705	1.51631	0.468179	0.767494	0.652465	0.029849	0.016538	0.038873	0.014447	0.015969	0.030452
1.24029	0.51141	1.52018	0.469746	0.769405	0.65466	0.029935	0.016676	0.038862	0.014574	0.016026	0.030494
1.24886	0.516258	1.52397	0.471884	0.77142	0.656767	0.030034	0.016887	0.038854	0.014737	0.016111	0.030528
1.25714	0.52076	1.52755	0.47414	0.773945	0.658303	0.03014	0.017074	0.038845	0.014885	0.016198	0.030551
1.26476	0.5244	1.53091	0.476322	0.777018	0.659154	0.030248	0.017203	0.038834	0.015002	0.016278	0.030563
1.27172	0.527175	1.53404	0.478425	0.780602	0.659313	0.030359	0.017276	0.038823	0.015087	0.016354	0.030564
1.27801	0.529081	1.53693	0.480443	0.784665	0.658769	0.03047	0.01729	0.038809	0.015139	0.016429	0.030553
1.28364	0.530114	1.53957	0.482368	0.789172	0.657513	0.030582	0.017247	0.038794	0.015158	0.016504	0.03053
1.28923	0.531244	1.54223	0.483809	0.793851	0.656795	0.030701	0.017214	0.038806	0.015171	0.016592	0.030524
1.29494	0.532652	1.54496	0.484745	0.798602	0.656789	0.030828	0.017207	0.038849	0.015182	0.016695	0.030539
1.30075	0.534338	1.54776	0.485173	0.803427	0.65749	0.030963	0.017225	0.038923	0.015194	0.016814	0.030575
1.30668	0.536301	1.55064	0.485092	0.808328	0.658894	0.031105	0.017268	0.039028	0.015205	0.016947	0.030632
1.31272	0.538519	1.55361	0.484513	0.813285	0.660993	0.031255	0.017337	0.039163	0.015216	0.017093	0.030709
1.31868	0.540251	1.55693	0.484183	0.817619	0.66297	0.03142	0.017396	0.039277	0.015231	0.017231	0.030782
1.32454	0.541477	1.56059	0.484136	0.821345	0.664769	0.031599	0.017444	0.039369	0.015251	0.017359	0.03085
1.33029	0.542201	1.56458	0.484374	0.824495	0.666393	0.031793	0.017479	0.039438	0.015275	0.017475	0.030913
1.33593	0.542423	1.5689	0.4849	0.827096	0.667844	0.032003	0.017501	0.039485	0.015305	0.017577	0.03097
1.34146	0.542171	1.57343	0.485737	0.829146	0.66917	0.032226	0.01751	0.039512	0.015342	0.017661	0.031022
1.34705	0.541902	1.57719	0.486782	0.830818	0.670663	0.032449	0.017526	0.03955	0.015398	0.017724	0.031074
1.35269	0.541615	1.58021	0.488037	0.8321	0.672326	0.032671	0.01755	0.039599	0.015471	0.017767	0.031126
1.35838	0.541311	1.58245	0.489502	0.832976	0.674159	0.032893	0.01758	0.03966	0.015561	0.017792	0.031178
1.36412	0.540986	1.58392	0.491178	0.833429	0.676165	0.033115	0.017619	0.039732	0.015667	0.017797	0.031231
1.36985	0.540723	1.58474	0.492911	0.833813	0.678224	0.033334	0.017662	0.039813	0.015781	0.017802	0.031282
1.37533	0.540734	1.58551	0.494213	0.835178	0.679916	0.033548	0.017698	0.039887	0.015875	0.017863	0.031328
1.38057	0.541021	1.58624	0.495083	0.837496	0.681242	0.033756	0.017729	0.039953	0.015949	0.017982	0.031368
1.38558	0.541589	1.58694	0.495521	0.840744	0.682207	0.033958	0.017754	0.040011	0.016003	0.018158	0.031402
1.39037	0.54244	1.58763	0.495528	0.844904	0.682814	0.034154	0.017772	0.040061	0.016037	0.01839	0.031429
1.39499	0.543503	1.58851	0.495551	0.849091	0.683101	0.034347	0.017785	0.040113	0.016058	0.018635	0.031453
1.39958	0.544579	1.58983	0.49639	0.851668	0.683219	0.03454	0.017799	0.040191	0.016086	0.018812	0.031482
1.40414	0.54567	1.59159	0.498047	0.852652	0.683171	0.034733	0.017814	0.040294	0.016122	0.01892	0.031518
1.40867	0.546777	1.59375	0.500522	0.852055	0.682962	0.034928	0.017829	0.040424	0.016163	0.018958	0.031559
1.41316	0.547901	1.59631	0.503817	0.849882	0.682592	0.035123	0.017845	0.040583	0.016212	0.018927	0.031608
1.41795	0.548983	1.59917	0.507392	0.847622	0.682142	0.035311	0.017858	0.040752	0.01626	0.018876	0.03165
1.42336	0.549962	1.60216	0.510547	0.846997	0.681709	0.035485	0.017864	0.04091	0.016303	0.018869	0.031674
1.42938	0.550834	1.60529	0.513282	0.848013	0.681292	0.035644	0.017863	0.041054	0.01634	0.018907	0.03168
1.436	0.551596	1.60859	0.515599	0.85068	0.680886	0.035788	0.017854	0.041185	0.016372	0.018989	0.031668
1.44323	0.552247	1.61207	0.517497	0.855014	0.680489	0.035916	0.017838	0.041302	0.016398	0.019115	0.031637
1.45022	0.552708	1.61534	0.519278	0.859095	0.67967	0.036036	0.017819	0.041399	0.016423	0.019211	0.031601
1.45636	0.552953	1.61811	0.521192	0.861465	0.67817	0.036156	0.017804	0.041478	0.016449	0.019228	0.031571
1.46164	0.55298	1.6204	0.523235	0.862123	0.675986	0.036276	0.017792	0.041538	0.016477	0.019165	0.031548
1.46608	0.552786	1.62221	0.525403	0.861064	0.673116	0.036396	0.017784	0.041579	0.016507	0.019022	0.031531
1.46965	0.552371	1.62354	0.527692	0.858283	0.669558	0.036518	0.017779	0.041602	0.016539	0.0188	0.031522
1.4733	0.551561	1.62529	0.529743	0.856351	0.666424	0.036633	0.017764	0.041625	0.01656	0.018619	0.031528
1.47747	0.550328	1.62783	0.531418	0.856358	0.664185	0.03674	0.017734	0.041658	0.016568	0.018535	0.03155
1.48215	0.548667	1.63114	0.532717	0.858291	0.662843	0.036838	0.017689	0.0417	0.016562	0.018547	0.031588
1.48736	0.546573	1.63522	0.533643	0.862141	0.662402	0.036926	0.01763	0.041752	0.016543	0.018657	0.031642
1.49309	0.544042	1.64008	0.534198	0.867903	0.662864	0.037005	0.017556	0.041813	0.01651	0.018866	0.031712
1.49852	0.541571	1.64519	0.53461	0.872379	0.662811	0.037098	0.017492	0.04188	0.016505	0.01902	0.031777
1.50344	0.539292	1.65037	0.534958	0.874785	0.66189	0.037209	0.017444	0.041951	0.016536	0.019086	0.031831
1.50786	0.537208	1.65562	0.535236	0.875105	0.660097	0.03734	0.017412	0.042027	0.016604	0.019061	0.031875
1.51178	0.535321	1.66091	0.53544	0.873313	0.657428	0.03749	0.017396	0.042108	0.016709	0.018948	0.031907
1.51518	0.533635	1.66626	0.535566	0.869369	0.653876	0.037659	0.017396	0.042194	0.016852	0.018747	0.031928
1.51909	0.532275	1.67108	0.535668	0.866709	0.650702	0.037817	0.017384	0.042262	0.016951	0.018615	0.031911
1.52356	0.53122	1.67536	0.535754	0.865604	0.648021	0.037961	0.017359	0.04231	0.017003	0.018565	0.031855
1.5286	0.530473	1.67913	0.535824	0.866055	0.64583	0.038092	0.01732	0.04234	0.017006	0.0186	0.03176
1.53422	0.530036	1.68239	0.535879	0.868076	0.644127	0.038208	0.017267	0.04235	0.016961	0.018719	0.031625
1.54043	0.529941	1.68518	0.535975	0.87168	0.642884	0.038312	0.0172	0.042341	0.016869	0.018916	0.031448
1.54676	0.530111	1.68836	0.536564	0.874971	0.641328	0.038427	0.017148	0.04233	0.016815	0.019087	0.031265
1.55319	0.530544	1.69191	0.537649	0.877964	0.639442	0.038554	0.01711	0.042319	0.0168	0.019228	0.031077
1.55971	0.531239	1.69582	0.539236	0.880701	0.637218	0.038694	0.017086	0.042307	0.016823	0.019337	0.030882
1.56634	0.532199	1.70007	0.541326	0.883221	0.634648	0.038846	0.017078	0.042294	0.016885	0.019415	0.030682
1.57291	0.53329	1.70451	0.543647	0.885611	0.631881	0.03901	0.017082	0.042289	0.016971	0.019465	0.030481
1.57879	0.533879	1.7083	0.544913	0.888119	0.629601	0.03918	0.017081	0.042317	0.017013	0.019524	0.03031
1.58396	0.533965	1.71146	0.545119	0.890748	0.627818	0.039355	0.017077	0.04238	0.01701	0.019591	0.030167
1.58843	0.533545	1.71399	0.544256	0.893501	0.626541	0.039536	0.017068	0.042477	0.016961	0.019666	0.030054
1.5922	0.532616	1.7159	0.542319	0.89638	0.625782	0.039723	0.017055	0.042608	0.016866	0.019749	0.029973
1.5956	0.531555	1.71759	0.539833	0.898876	0.625553	0.03991	0.017048	0.042759	0.016748	0.019814	0.029929
1.59952	0.531277	1.7201	0.538223	0.899869	0.625649	0.040088	0.017071	0.042891	0.016675	0.019814	0.029922
1.60396	0.531788	1.72341	0.537498	0.899285	0.62607	0.040257	0.017123	0.043002	0.016647	0.019752	0.029953
1.60893	0.53309	1.72753	0.537669	0.89704	0.626815	0.040417	0.017206	0.043095	0.016664	0.019631	0.030022
1.61443	0.535189	1.73246	0.538745	0.893029	0.627887	0.040567	0.017318	0.04317	0.016727	0.019454	0.030129
1.6201	0.537625	1.73762	0.539983	0.888886	0.628951	0.04071	0.017439	0.043232	0.016801	0.019286	0.030252
1.62534	0.539634	1.74208	0.54023	0.887028	0.629507	0.040852	0.017533	0.043293	0.016832	0.019217	0.030353
1.63016	0.541212	1.74584	0.539475	0.887441	0.629557	0.040991	0.017602	0.043354	0.016819	0.019251	0.030431
1.63456	0.542354	1.7489	0.537705	0.890132	0.629106	0.041129	0.017645	0.043413	0.016762	0.019385	0.030487
1.63853	0.543056	1.75126	0.534908	0.895137	0.628158	0.041264	0.017661	0.043471	0.016663	0.019618	0.03052
1.6423	0.543496	1.7528	0.531795	0.900596	0.62695	0.041397	0.017665	0.043525	0.01655	0.019867	0.030534
1.64613	0.543896	1.75357	0.529116	0.904571	0.625747	0.04153	0.017674	0.043576	0.016458	0.020058	0.030538
1.65003	0.544256	1.75357	0.526875	0.907141	0.624551	0.041662	0.017687	0.043622	0.016386	0.020186	0.030532
1.65399	0.544576	1.7528	0.52508	0.908376	0.623363	0.041794	0.017704	0.043665	0.016335	0.020249	0.030517
1.65802	0.544857	1.75125	0.523738	0.908332	0.622184	0.041925	0.017726	0.043704	0.016304	0.020246	0.030492
1.66198	0.54546	1.7502	0.522781	0.908275	0.621082	0.042058	0.017757	0.043755	0.016281	0.020231	0.030458
1.66581	0.546556	1.75035	0.522096	0.908955	0.620076	0.042195	0.017797	0.043828	0.016258	0.020244	0.030418
1.66951	0.548147	1.75169	0.521684	0.910374	0.619167	0.042336	0.017849	0.043923	0.016235	0.020284	0.030373
1.67308	0.550236	1.75422	0.521545	0.912532	0.618354	0.042481	0.017912	0.044039	0.016213	0.020352	0.030322
1.67652	0.552824	1.75794	0.52168	0.915433	0.617638	0.042631	0.017988	0.044177	0.016191	0.020449	0.030266
1.6801	0.554936	1.7612	0.521919	0.917226	0.616899	0.042769	0.018052	0.0443	0.01617	0.020481	0.030218
1.68389	0.556257	1.76341	0.522179	0.917275	0.616084	0.042892	0.0181	0.044398	0.016149	0.020423	0.030183
1.68789	0.556784	1.76456	0.52246	0.915496	0.615188	0.042999	0.018129	0.04447	0.016129	0.020275	0.030162
1.69211	0.556513	1.76464	0.522762	0.911792	0.614206	0.04309	0.018139	0.044515	0.01611	0.020039	0.030154
1.69652	0.555443	1.76367	0.523086	0.906046	0.613134	0.043164	0.01813	0.044534	0.016091	0.019718	0.030159
1.70075	0.554882	1.76257	0.523275	0.902555	0.612419	0.04324	0.018135	0.044554	0.016069	0.019509	0.030177
1.70473	0.555036	1.76156	0.523312	0.901824	0.612099	0.043322	0.018161	0.04458	0.016046	0.019447	0.030205
1.70846	0.555902	1.76066	0.523198	0.903823	0.612175	0.043408	0.018207	0.044613	0.01602	0.019534	0.030245
1.71194	0.557473	1.75985	0.522933	0.908557	0.612645	0.043501	0.018275	0.044653	0.015991	0.01977	0.030296
1.71519	0.559741	1.75918	0.522525	0.915997	0.613502	0.043599	0.018363	0.044702	0.015961	0.020147	0.030357
1.71878	0.561842	1.75907	0.52223	0.921421	0.614149	0.043692	0.018453	0.044778	0.015945	0.020442	0.030406
1.72275	0.56372	1.75948	0.52206	0.92469	0.614552	0.043782	0.018545	0.044881	0.015945	0.02064	0.030443
1.72709	0.565381	1.76044	0.522014	0.925903	0.614711	0.043868	0.018638	0.045012	0.015959	0.020738	0.030468
1.7318	0.566829	1.76194	0.522093	0.925142	0.614627	0.043949	0.018732	0.04517	0.015989	0.020735	0.03048
1.73686	0.568014	1.76382	0.522273	0.922742	0.614253	0.044028	0.018824	0.045353	0.01603	0.020643	0.030479
1.7418	0.56879	1.76485	0.522332	0.921492	0.613447	0.044116	0.018899	0.045529	0.016055	0.020611	0.030476
1.74662	0.569161	1.76502	0.52227	0.921384	0.612211	0.044214	0.018955	0.045696	0.016064	0.020638	0.03047
1.75132	0.569131	1.76433	0.522087	0.922414	0.610546	0.04432	0.018994	0.045856	0.016057	0.020726	0.030462
1.75589	0.568703	1.76278	0.521786	0.92458	0.608451	0.044436	0.019013	0.046009	0.016035	0.020874	0.030451
1.76036	0.568045	1.76069	0.521443	0.92741	0.605978	0.044557	0.019024	0.046153	0.016005	0.021055	0.030439
1.76487	0.567757	1.75922	0.521312	0.929088	0.60342	0.044673	0.019066	0.046292	0.015996	0.021178	0.030436
1.76941	0.567836	1.75837	0.521389	0.929624	0.600768	0.044784	0.019139	0.046428	0.016007	0.021242	0.030443
1.77399	0.568279	1.75811	0.521675	0.929025	0.598015	0.044889	0.019244	0.046559	0.016039	0.021245	0.030458
1.77862	0.569082	1.75846	0.522167	0.927297	0.595155	0.044989	0.01938	0.046686	0.016091	0.021188	0.030484
1.78321	0.570054	1.75901	0.522779	0.925384	0.592363	0.045085	0.019518	0.046805	0.016149	0.021105	0.030514
1.78761	0.570786	1.75897	0.52331	0.925037	0.589932	0.045177	0.019603	0.046913	0.016185	0.021072	0.03054
1.79182	0.57128	1.75834	0.52376	0.926243	0.587869	0.045266	0.019634	0.047009	0.016202	0.021091	0.030561
1.79585	0.571535	1.75711	0.524127	0.928989	0.586182	0.045351	0.019611	0.047093	0.016197	0.021161	0.030576
1.79968	0.571554	1.7553	0.524412	0.933272	0.584881	0.045434	0.019533	0.047166	0.016171	0.021283	0.030587
1.8036	0.571711	1.75336	0.524904	0.937418	0.58399	0.045518	0.019446	0.047219	0.016147	0.021386	0.030595
1.80792	0.572424	1.7519	0.525907	0.939394	0.583424	0.045609	0.019406	0.047248	0.016152	0.021388	0.030603
1.81264	0.573698	1.75091	0.527424	0.93916	0.583187	0.045708	0.019415	0.047254	0.016188	0.021288	0.030611
1.81776	0.575539	1.75041	0.529459	0.936659	0.583283	0.045814	0.019473	0.047238	0.016254	0.021085	0.030619
1.82329	0.577953	1.75039	0.532018	0.93181	0.583714	0.045927	0.01958	0.047199	0.016352	0.020779	0.030629
1.82887	0.580199	1.7507	0.534439	0.926851	0.584083	0.046035	0.019686	0.047168	0.016452	0.020484	0.030633
1.83421	0.581715	1.75114	0.53622	0.923574	0.584077	0.046129	0.019754	0.047171	0.016533	0.02029	0.030629
1.83931	0.582495	1.75171	0.537357	0.922042	0.583696	0.04621	0.019781	0.047206	0.016594	0.020198	0.030618
1.84417	0.582529	1.7524	0.537846	0.922333	0.582936	0.046277	0.019768	0.047274	0.016636	0.020207	0.030598
1.84879	0.581812	1.7532	0.537684	0.924546	0.581797	0.046329	0.019715	0.047376	0.016657	0.020318	0.030571
1.85306	0.580929	1.75358	0.537474	0.926691	0.58055	0.046386	0.019665	0.047486	0.016677	0.020435	0.030548
1.85697	0.580202	1.75335	0.537529	0.927722	0.579343	0.046455	0.019642	0.047593	0.016707	0.02051	0.030536
1.86052	0.579631	1.75249	0.537851	0.927638	0.578177	0.046537	0.019646	0.047695	0.016746	0.020542	0.030534
1.86369	0.579215	1.75101	0.538439	0.926433	0.577055	0.046631	0.019677	0.047793	0.016794	0.020531	0.030542
1.86649	0.578954	1.7489	0.539296	0.924101	0.575978	0.046738	0.019736	0.047887	0.016851	0.020478	0.030561
1.86907	0.578677	1.74695	0.539803	0.922652	0.574752	0.046837	0.019769	0.047973	0.016887	0.020444	0.030574
1.8715	0.578333	1.74539	0.53982	0.922537	0.573332	0.046923	0.019766	0.048053	0.016897	0.020449	0.030579
1.87378	0.577926	1.74421	0.539348	0.923745	0.571715	0.046997	0.019726	0.048126	0.01688	0.020493	0.030575
1.87592	0.57746	1.74342	0.538387	0.926264	0.569901	0.047058	0.01965	0.048191	0.016837	0.020578	0.030564
1.87791	0.576937	1.74302	0.536939	0.930089	0.567888	0.047108	0.019537	0.048249	0.016768	0.020705	0.030545
1.88047	0.576299	1.74291	0.535467	0.931538	0.566179	0.047132	0.019421	0.048315	0.016692	0.020713	0.030524
1.88363	0.575544	1.74303	0.534039	0.930228	0.564801	0.047133	0.019308	0.048391	0.016614	0.020592	0.030505
1.88739	0.574671	1.74338	0.532651	0.926005	0.563751	0.047109	0.019197	0.048477	0.016534	0.020346	0.030485
1.89175	0.573675	1.74395	0.531302	0.918662	0.563024	0.047062	0.019089	0.048575	0.016451	0.019978	0.030466
1.89663	0.572516	1.74469	0.529992	0.908217	0.562585	0.046993	0.018982	0.048681	0.016367	0.01951	0.030445
1.90071	0.570941	1.74464	0.528691	0.899829	0.561738	0.046939	0.018855	0.048778	0.016296	0.019146	0.030403
1.90399	0.568956	1.7438	0.527402	0.893682	0.560482	0.046901	0.018709	0.048864	0.016238	0.018893	0.030341
1.9065	0.566562	1.7422	0.526125	0.889936	0.558825	0.046878	0.018543	0.04894	0.016193	0.018748	0.030257
1.90824	0.563764	1.73983	0.524865	0.888798	0.556778	0.046868	0.018358	0.049005	0.01616	0.018708	0.030152
1.90939	0.560847	1.73673	0.523756	0.89013	0.554571	0.046868	0.018165	0.049054	0.016142	0.018744	0.03003
1.91105	0.559085	1.73335	0.523285	0.890735	0.553248	0.046856	0.018015	0.049071	0.016144	0.018759	0.029922
1.91322	0.558478	1.72969	0.523454	0.890606	0.552805	0.046831	0.017911	0.049054	0.016164	0.018752	0.02983
1.91589	0.559027	1.72571	0.524266	0.889727	0.55324	0.046794	0.017853	0.049002	0.016204	0.018726	0.029754
1.91905	0.560734	1.7214	0.525723	0.888082	0.554554	0.046745	0.01784	0.048916	0.016264	0.018682	0.029692
1.92251	0.563042	1.71699	0.527448	0.886542	0.556191	0.046689	0.017857	0.048803	0.01633	0.018635	0.029642
1.92568	0.564392	1.71308	0.528428	0.88704	0.55669	0.046646	0.017856	0.048693	0.016374	0.018634	0.029589
1.92856	0.564781	1.70969	0.528659	0.889467	0.556044	0.046614	0.017836	0.048585	0.016396	0.018686	0.029532
1.93115	0.564205	1.70683	0.528135	0.893743	0.554244	0.046594	0.017798	0.04848	0.016395	0.018795	0.029473
1.93344	0.562661	1.70449	0.526851	0.899811	0.551282	0.046586	0.017742	0.048378	0.016372	0.018962	0.02941
1.9357	0.560565	1.70247	0.525141	0.906047	0.547933	0.046584	0.017675	0.04829	0.016334	0.019137	0.029343
1.93834	0.558692	1.70033	0.523623	0.909929	0.545462	0.046577	0.017611	0.048233	0.016295	0.019243	0.029268
1.94137	0.557043	1.69809	0.522294	0.911551	0.543875	0.046565	0.017552	0.048205	0.016257	0.019273	0.029186
1.94476	0.555623	1.69574	0.521151	0.910975	0.54318	0.046549	0.017496	0.048207	0.016218	0.019222	0.029096
1.94854	0.554436	1.69328	0.520192	0.908239	0.543384	0.046528	0.017442	0.048239	0.01618	0.019088	0.028997
1.95257	0.553653	1.69101	0.519578	0.905249	0.544077	0.046505	0.017394	0.04828	0.016154	0.018945	0.0289
1.95668	0.553353	1.68919	0.519392	0.903881	0.54474	0.046481	0.017353	0.048306	0.016147	0.018875	0.028811
1.96089	0.553537	1.68782	0.51964	0.904171	0.545376	0.046457	0.017319	0.048319	0.016161	0.018875	0.028731
1.96521	0.554204	1.68693	0.520326	0.906164	0.54599	0.046433	0.017294	0.048318	0.016196	0.018943	0.02866
1.96965	0.555353	1.68653	0.521455	0.90991	0.546589	0.046409	0.017277	0.048305	0.016251	0.019077	0.028597
1.97386	0.5564	1.68542	0.522452	0.913184	0.546636	0.046382	0.017262	0.048263	0.016304	0.019195	0.028534
1.97769	0.556996	1.68295	0.522973	0.914606	0.545874	0.04635	0.017246	0.04819	0.016342	0.01925	0.028463
1.98112	0.557148	1.67914	0.523023	0.914186	0.544304	0.046313	0.01723	0.048086	0.016364	0.019242	0.028385
1.98416	0.556862	1.674	0.522606	0.911925	0.541921	0.046272	0.017214	0.047951	0.01637	0.01917	0.028299
1.98681	0.556144	1.66752	0.521726	0.907819	0.538718	0.046225	0.017197	0.047786	0.016359	0.019035	0.028205
1.98931	0.555394	1.66129	0.520673	0.904973	0.535389	0.046167	0.017183	0.047621	0.01634	0.018927	0.028096
1.99175	0.55477	1.6559	0.519582	0.904367	0.53221	0.046098	0.017176	0.047469	0.016319	0.018885	0.027972
1.99412	0.554261	1.65131	0.518442	0.905927	0.529163	0.046016	0.017173	0.047329	0.016296	0.018913	0.027832
1.99641	0.55386	1.64752	0.517243	0.909598	0.526229	0.045924	0.017176	0.047199	0.01627	0.019014	0.027676
1.9986	0.55356	1.64448	0.515977	0.915332	0.523391	0.045821	0.017184	0.047078	0.016242	0.01919	0.027505
2.00065	0.553308	1.64159	0.514852	0.919673	0.520382	0.04573	0.017195	0.046981	0.016223	0.019329	0.027345
2.00257	0.553083	1.63868	0.513896	0.922035	0.517154	0.045655	0.017208	0.046907	0.016216	0.01941	0.027202
2.00435	0.552885	1.63575	0.513111	0.922458	0.513711	0.045595	0.017225	0.046857	0.01622	0.01943	0.027077
2.00602	0.552714	1.6328	0.5125	0.920968	0.510055	0.045551	0.017244	0.04683	0.016236	0.019387	0.026969
2.00755	0.552571	1.6298	0.512069	0.917621	0.506204	0.045522	0.017267	0.046827	0.016261	0.019282	0.026879
2.00906	0.55247	1.62616	0.511784	0.915063	0.502665	0.045495	0.017284	0.04679	0.016273	0.019229	0.026795
2.01058	0.552405	1.62187	0.511635	0.913441	0.499464	0.045469	0.017295	0.046718	0.01627	0.019236	0.026715
2.01208	0.552371	1.61695	0.511624	0.91276	0.496618	0.045444	0.017301	0.046612	0.016252	0.019302	0.026638
2.01359	0.552365	1.61139	0.511754	0.913031	0.494144	0.045419	0.017302	0.046473	0.016219	0.019426	0.026565
2.01523	0.552414	1.60538	0.512016	0.914104	0.492093	0.045393	0.0173	0.046307	0.016172	0.019595	0.026498
2.01778	0.55265	1.60051	0.512231	0.914145	0.490336	0.045355	0.017313	0.046185	0.016136	0.019698	0.026442
2.02125	0.553082	1.59679	0.512398	0.913155	0.488873	0.045304	0.017342	0.046106	0.016111	0.019732	0.026399
2.02566	0.553719	1.59421	0.512516	0.91113	0.487707	0.045241	0.017387	0.046071	0.016097	0.019699	0.026369
2.03103	0.554577	1.59281	0.512589	0.908063	0.486844	0.045165	0.017449	0.046081	0.016094	0.019598	0.02635
2.03693	0.555594	1.59226	0.512599	0.904497	0.486412	0.045077	0.017522	0.046126	0.016098	0.019454	0.026341
2.0417	0.556475	1.59113	0.51252	0.902314	0.486594	0.044983	0.017586	0.046158	0.016093	0.019373	0.026325
2.04535	0.557224	1.58945	0.512363	0.901504	0.487387	0.044884	0.017641	0.046178	0.016079	0.019356	0.026303
2.04791	0.557841	1.58723	0.512137	0.902058	0.488782	0.044778	0.017685	0.046185	0.016055	0.019405	0.026274
2.04936	0.55832	1.58447	0.511844	0.903974	0.490767	0.044668	0.017718	0.046177	0.016022	0.019521	0.026239
2.05004	0.558725	1.58122	0.511712	0.906381	0.493131	0.044558	0.01774	0.046149	0.015986	0.01966	0.026212
2.05089	0.559206	1.57775	0.51212	0.907392	0.495361	0.044463	0.017759	0.046095	0.015966	0.019729	0.026217
2.05187	0.559758	1.57404	0.51305	0.906999	0.497448	0.044382	0.017774	0.046015	0.01596	0.019727	0.026254
2.05295	0.560376	1.57005	0.514488	0.90519	0.499385	0.044317	0.017787	0.045909	0.015971	0.019653	0.026323
2.05413	0.561059	1.56575	0.51642	0.901939	0.501172	0.044267	0.017799	0.045776	0.015997	0.019505	0.026425
2.05572	0.561889	1.56184	0.518818	0.898693	0.50286	0.044224	0.01781	0.04564	0.016034	0.019355	0.026544
2.05804	0.562937	1.55908	0.521547	0.897203	0.504525	0.044178	0.017824	0.045535	0.016071	0.019293	0.026657
2.06113	0.564207	1.55749	0.524618	0.897482	0.506171	0.044128	0.017839	0.045461	0.01611	0.01932	0.026765
2.06498	0.565702	1.55709	0.528043	0.899554	0.507802	0.044073	0.017856	0.045417	0.016149	0.019437	0.026866
2.06964	0.567427	1.55792	0.531834	0.903456	0.509419	0.044013	0.017874	0.045406	0.016189	0.019642	0.026961
2.07377	0.568354	1.55809	0.535018	0.90685	0.510624	0.04397	0.017863	0.045361	0.016198	0.019823	0.027046
2.07647	0.567839	1.55633	0.536951	0.907954	0.511205	0.043953	0.017809	0.045242	0.016158	0.019894	0.02712
2.0778	0.56592	1.55272	0.537665	0.906831	0.511203	0.043962	0.017713	0.045053	0.016073	0.019856	0.027183
2.0778	0.562625	1.54733	0.537187	0.903525	0.510648	0.043996	0.017576	0.044796	0.015945	0.019707	0.027235
2.07649	0.557978	1.5402	0.535539	0.898064	0.509563	0.044054	0.017402	0.044473	0.015777	0.019449	0.027277
2.07583	0.553835	1.53392	0.533945	0.893135	0.508732	0.044106	0.017251	0.044204	0.015626	0.019215	0.027327
2.0767	0.551068	1.52962	0.533018	0.890013	0.508486	0.044137	0.017153	0.044042	0.015518	0.019074	0.027392
2.07903	0.549646	1.52722	0.532728	0.888678	0.508792	0.044151	0.017106	0.043984	0.015449	0.019026	0.027473
2.08279	0.549546	1.52666	0.53305	0.889125	0.509627	0.04415	0.017108	0.044029	0.015416	0.019072	0.027569
2.08796	0.550751	1.52792	0.533965	0.891362	0.510974	0.044134	0.017158	0.044175	0.015417	0.019211	0.027678
2.09277	0.551692	1.52776	0.53444	0.892139	0.512097	0.044094	0.0172	0.044263	0.015421	0.019318	0.027814
2.09672	0.551927	1.52538	0.534227	0.890605	0.512789	0.044032	0.01722	0.044253	0.015421	0.019359	0.027976
2.09976	0.551456	1.52078	0.533328	0.886713	0.513044	0.043947	0.017218	0.044142	0.015417	0.019337	0.028166
2.10187	0.550278	1.51392	0.531744	0.880399	0.512854	0.043839	0.017194	0.043932	0.015409	0.019256	0.028382
2.10303	0.548388	1.5048	0.529476	0.871581	0.512209	0.04371	0.01715	0.04362	0.015398	0.019124	0.028625
2.10092	0.544701	1.49362	0.526762	0.863731	0.511963	0.043549	0.01707	0.043271	0.015367	0.019037	0.028861
2.09576	0.539366	1.48084	0.523738	0.857237	0.51217	0.04336	0.016961	0.042906	0.015321	0.019017	0.029089
2.08768	0.532461	1.4666	0.52044	0.852118	0.512807	0.043145	0.016828	0.042526	0.015262	0.019072	0.029308
2.07679	0.524054	1.45104	0.5169	0.848411	0.513856	0.042905	0.016672	0.042134	0.015192	0.019203	0.029519
2.06342	0.514399	1.43452	0.513207	0.846157	0.515284	0.04264	0.016501	0.041744	0.015113	0.0194	0.029721
2.0533	0.507341	1.42181	0.510422	0.843662	0.516374	0.04237	0.016412	0.041501	0.015062	0.019562	0.029927
2.04645	0.502894	1.41287	0.508547	0.840927	0.517111	0.042099	0.016406	0.041406	0.015037	0.019677	0.030136
2.04284	0.501033	1.40765	0.507575	0.837999	0.517493	0.04183	0.016485	0.04146	0.015037	0.019737	0.03035
2.04247	0.501752	1.40617	0.50751	0.834919	0.517508	0.041565	0.016649	0.041667	0.015062	0.01974	0.030567
2.04435	0.504298	1.40727	0.508024	0.831508	0.517198	0.04131	0.01687	0.041973	0.015097	0.019675	0.030793
2.04298	0.504442	1.40461	0.507432	0.827109	0.516966	0.041094	0.016985	0.042085	0.015079	0.019559	0.031042
2.03846	0.50225	1.3983	0.505808	0.821816	0.51689	0.040914	0.016999	0.042006	0.015015	0.019399	0.031313
2.03949	0.510577	1.42547	0.507977	0.833271	0.514798	0.041418	0.017051	0.042546	0.015113	0.019294	0.030657
2.04042	0.517985	1.45053	0.509961	0.845164	0.512854	0.041909	0.017042	0.042967	0.015195	0.019192	0.029967
2.04191	0.524965	1.47424	0.511992	0.857711	0.511059	0.042381	0.016997	0.043309	0.015274	0.019105	0.029236
2.04683	0.533615	1.49992	0.515062	0.871735	0.50922	0.042819	0.017017	0.043743	0.015398	0.019085	0.02845
2.05497	0.543812	1.52737	0.519061	0.887127	0.507293	0.043225	0.017091	0.044262	0.015559	0.019122	0.02761
2.05755	0.542636	1.51935	0.519122	0.886227	0.507485	0.042944	0.017077	0.04405	0.015547	0.019113	0.027662
2.06014	0.54146	1.51132	0.519183	0.885326	0.507676	0.042672	0.017063	0.043838	0.015535	0.019105	0.027715
2.06272	0.540283	1.5033	0.519244	0.884425	0.507867	0.04241	0.01705	0.043626	0.015524	0.019098	0.02777
2.06531	0.539107	1.49528	0.519306	0.883525	0.508059	0.042156	0.017037	0.043415	0.015513	0.019091	0.027825
2.06789	0.537931	1.48726	0.519367	0.882624	0.50825	0.041911	0.017025	0.043205	0.015502	0.019085	0.027881
2.07048	0.536755	1.47924	0.519428	0.881723	0.508442	0.041675	0.017013	0.042995	0.015492	0.019079	0.027939
2.07306	0.535578	1.47122	0.519489	0.880823	0.508633	0.041449	0.017001	0.042785	0.015483	0.019073	0.027997
2.07565	0.534402	1.46319	0.519551	0.879922	0.508824	0.041232	0.01699	0.042576	0.015474	0.019068	0.028057
2.07823	0.533226	1.45517	0.519612	0.879022	0.509016	0.041026	0.01698	0.042368	0.015466	0.019064	0.028118
2.08081	0.532049	1.44715	0.519673	0.878121	0.509207	0.040829	0.01697	0.04216	0.015458	0.01906	0.02818
2.0834	0.530873	1.43913	0.519734	0.87722	0.509398	0.040642	0.01696	0.041953	0.015451	0.019056	0.028242
2.08598	0.529697	1.43111	0.519796	0.87632	0.50959	0.040465	0.016951	0.041746	0.015444	0.019053	0.028306
2.08857	0.52852	1.42309	0.519857	0.875419	0.509781	0.040299	0.016942	0.041539	0.015438	0.019051	0.028371
2.09115	0.527344	1.41507	0.519918	0.874518	0.509973	0.040143	0.016933	0.041333	0.015432	0.019049	0.028437
2.09374	0.526168	1.40704	0.519979	0.873618	0.510164	0.039998	0.016925	0.041128	0.015427	0.019047	0.028503
2.09632	0.524991	1.39902	0.52004	0.872717	0.510355	0.039863	0.016918	0.040924	0.015422	0.019046	0.028571
2.09891	0.523815	1.391	0.520102	0.871816	0.510547	0.039739	0.016911	0.040719	0.015418	0.019045	0.02864
2.10149	0.522639	1.38298	0.520163	0.870916	0.510738	0.039626	0.016904	0.040516	0.015414	0.019045	0.02871
2.10408	0.521462	1.37496	0.520224	0.870015	0.51093	0.039524	0.016898	0.040313	0.015411	0.019046	0.028781
2.10666	0.520286	1.36694	0.520285	0.869115	0.511121	0.039434	0.016893	0.040111	0.015408	0.019047	0.028853
2.10925	0.51911	1.35891	0.520347	0.868214	0.511312	0.039354	0.016888	0.039909	0.015406	0.019048	0.028925
2.11183	0.517934	1.35089	0.520408	0.867313	0.511504	0.039285	0.016883	0.039708	0.015405	0.01905	0.028999
2.11442	0.516757	1.34287	0.520469	0.866413	0.511695	0.039228	0.016879	0.039507	0.015404	0.019053	0.029074
2.117	0.515581	1.33485	0.52053	0.865512	0.511886	0.039182	0.016875	0.039308	0.015403	0.019056	0.029149
2.11958	0.514405	1.32683	0.520591	0.864611	0.512078	0.039147	0.016871	0.039108	0.015403	0.019059	0.029226
2.12217	0.513228	1.31881	0.520653	0.863711	0.512269	0.039124	0.016868	0.03891	0.015404	0.019063	0.029303
2.12475	0.512052	1.31078	0.520714	0.86281	0.512461	0.039112	0.016866	0.038712	0.015405	0.019068	0.029382
2.12734	0.510876	1.30276	0.520775	0.861909	0.512652	0.039112	0.016864	0.038515	0.015406	0.019072	0.029461
2.12992	0.509699	1.29474	0.520836	0.861009	0.512843	0.039123	0.016863	0.038319	0.015408	0.019078	0.029541
2.13251	0.508523	1.28672	0.520898	0.860108	0.513035	0.039146	0.016861	0.038123	0.015411	0.019084	0.029622
2.13509	0.507347	1.2787	0.520959	0.859208	0.513226	0.039179	0.016861	0.037928	0.015414	0.01909	0.029704
2.13768	0.50617	1.27068	0.52102	0.858307	0.513417	0.039225	0.016861	0.037733	0.015417	0.019097	0.029787
2.14026	0.504994	1.26266	0.521081	0.857406	0.513609	0.039281	0.016861	0.03754	0.015421	0.019105	0.029871
2.14285	0.503818	1.25463	0.521142	0.856506	0.5138	0.039349	0.016862	0.037347	0.015426	0.019113	0.029955
2.14543	0.502641	1.24661	0.521204	0.855605	0.513992	0.039428	0.016863	0.037155	0.015431	0.019121	0.030041
2.14802	0.501465	1.23859	0.521265	0.854704	0.514183	0.039518	0.016865	0.036963	0.015437	0.01913	0.030127
2.1506	0.500289	1.23057	0.521326	0.853804	0.514374	0.039619	0.016867	0.036773	0.015443	0.019139	0.030215
2.15319	0.499113	1.22255	0.521387	0.852903	0.514566	0.039732	0.016869	0.036583	0.01545	0.019149	0.030303
2.15577	0.497936	1.21453	0.521449	0.852002	0.514757	0.039855	0.016872	0.036394	0.015457	0.019159	0.030391
2.15836	0.49676	1.2065	0.52151	0.851102	0.514948	0.039989	0.016876	0.036206	0.015465	0.01917	0.030481
2.16094	0.495584	1.19848	0.521571	0.850201	0.51514	0.040133	0.01688	0.036019	0.015473	0.019182	0.030572
2.16353	0.494407	1.19046	0.521632	0.849301	0.515331	0.040289	0.016884	0.035832	0.015482	0.019193	0.030663
2.16611	0.493231	1.18244	0.521694	0.8484	0.515523	0.040454	0.016889	0.035647	0.015491	0.019206	0.030755
2.1687	0.492055	1.17442	0.521755	0.847499	0.515714	0.04063	0.016894	0.035462	0.015501	0.019218	0.030848
2.17128	0.490878	1.1664	0.521816	0.846599	0.515905	0.040816	0.0169	0.035278	0.015511	0.019232	0.030942
2.17387	0.489702	1.15837	0.521877	0.845698	0.516097	0.041013	0.016906	0.035095	0.015522	0.019246	0.031036
2.17645	0.488526	1.15035	0.521938	0.844797	0.516288	0.041219	0.016913	0.034913	0.015533	0.01926	0.031132
2.17903	0.487349	1.14233	0.522	0.843897	0.51648	0.041435	0.01692	0.034732	0.015545	0.019275	0.031228
2.18162	0.486173	1.13431	0.522061	0.842996	0.516671	0.04166	0.016928	0.034552	0.015557	0.01929	0.031324
2.1842	0.484997	1.12629	0.522122	0.842095	0.516862	0.041895	0.016936	0.034373	0.01557	0.019305	0.031422
2.18679	0.483821	1.11827	0.522183	0.841195	0.517054	0.042139	0.016944	0.034194	0.015584	0.019322	0.03152
2.18937	0.482644	1.11024	0.522245	0.840294	0.517245	0.042393	0.016953	0.034017	0.015597	0.019338	0.031619
2.19196	0.481468	1.10222	0.522306	0.839394	0.517436	0.042655	0.016963	0.033841	0.015612	0.019355	0.031719
2.19454	0.480292	1.0942	0.522367	0.838493	0.517628	0.042926	0.016972	0.033666	0.015627	0.019373	0.03182
2.19713	0.479115	1.08618	0.522428	0.837592	0.517819	0.043206	0.016983	0.033492	0.015642	0.019391	0.031921
2.19971	0.477939	1.07816	0.522489	0.836692	0.518011	0.043494	0.016993	0.033318	0.015658	0.019409	0.032023
2.16119	0.46711	1.0655	0.51038	0.81777	0.518971	0.042634	0.016606	0.032965	0.015251	0.01928	0.032769
2.12749	0.458468	1.05784	0.500316	0.80231	0.521122	0.041816	0.016261	0.032758	0.014876	0.019187	0.033499
2.09911	0.452325	1.05557	0.492565	0.790661	0.524685	0.041056	0.015979	0.032719	0.014543	0.019142	0.034212
2.0767	0.449092	1.05926	0.487476	0.783277	0.529968	0.040378	0.015785	0.032877	0.014269	0.019166	0.03491
2.06114	0.449336	1.06967	0.485536	0.780777	0.537414	0.039808	0.015718	0.033271	0.014079	0.019287	0.035596
2.08921	0.460584	1.08756	0.496713	0.798435	0.544572	0.040395	0.016086	0.033917	0.014331	0.019587	0.035596
2.11408	0.470538	1.1025	0.506328	0.814171	0.550646	0.040924	0.016427	0.034452	0.014559	0.019869	0.035564
2.13528	0.478906	1.11411	0.51413	0.827633	0.555415	0.041378	0.016724	0.034857	0.014752	0.020121	0.0355
2.15222	0.485295	1.12185	0.519783	0.838363	0.558573	0.041735	0.016953	0.035104	0.014897	0.020327	0.035401
2.16404	0.489159	1.125	0.52282	0.845743	0.55968	0.041968	0.017078	0.035155	0.01497	0.020461	0.035266
2.17291	0.490691	1.12537	0.525171	0.850155	0.559357	0.042135	0.017119	0.035101	0.01502	0.020458	0.035117
2.17971	0.490318	1.12377	0.52731	0.852114	0.557965	0.042261	0.017098	0.034978	0.015063	0.020329	0.034962
2.18449	0.488068	1.12026	0.52924	0.851629	0.555529	0.042346	0.017021	0.03479	0.0151	0.020073	0.034802
2.18728	0.483962	1.11488	0.530969	0.848705	0.552068	0.042394	0.016891	0.034541	0.015131	0.019691	0.034634
2.18825	0.478211	1.10784	0.532492	0.843536	0.547673	0.04241	0.016716	0.034241	0.015159	0.019194	0.034462
2.19127	0.475038	1.10317	0.533961	0.840817	0.544309	0.042489	0.016631	0.034045	0.01521	0.018863	0.034301
2.19647	0.474547	1.10097	0.535382	0.840647	0.542014	0.042635	0.016639	0.033957	0.015286	0.018706	0.034153
2.2039	0.476778	1.10129	0.536753	0.843053	0.540793	0.042848	0.016741	0.033978	0.015386	0.018721	0.034017
2.21369	0.481789	1.10422	0.538076	0.84809	0.540668	0.043131	0.01694	0.034109	0.01551	0.018911	0.033894
2.22519	0.489006	1.10923	0.539216	0.855227	0.541406	0.043466	0.017213	0.03433	0.015652	0.019241	0.033788
2.23378	0.494263	1.11221	0.539617	0.86034	0.541307	0.043743	0.017417	0.03448	0.015772	0.019493	0.033699
2.23937	0.497494	1.11307	0.539269	0.863409	0.540341	0.043957	0.017547	0.034556	0.015871	0.019664	0.033629
2.24183	0.498623	1.11172	0.538156	0.864391	0.538471	0.044105	0.017596	0.034552	0.015946	0.019753	0.033576
2.24096	0.497554	1.10798	0.536252	0.863219	0.535647	0.044183	0.017557	0.034463	0.015995	0.01976	0.033542
2.23723	0.494774	1.10226	0.533802	0.860346	0.532202	0.044197	0.017448	0.034292	0.01602	0.019707	0.033517
2.2336	0.492456	1.09691	0.531751	0.857824	0.529366	0.044207	0.017369	0.034106	0.016034	0.019677	0.033471
2.23004	0.490586	1.09189	0.530093	0.855646	0.527128	0.044212	0.017318	0.033903	0.016038	0.019668	0.033405
2.22653	0.489152	1.08719	0.528822	0.853806	0.52548	0.044213	0.017295	0.033684	0.016032	0.019682	0.033319
2.22306	0.488144	1.08278	0.527934	0.8523	0.524413	0.044208	0.017301	0.033447	0.016015	0.019718	0.033211
2.22047	0.487571	1.07908	0.527617	0.851305	0.523656	0.04422	0.017329	0.033231	0.015999	0.019767	0.033078
2.21993	0.487348	1.07662	0.528024	0.850958	0.522679	0.044283	0.01737	0.033094	0.016007	0.01981	0.032918
2.22148	0.487494	1.07546	0.529172	0.851282	0.521475	0.044397	0.017422	0.033037	0.01604	0.019851	0.032729
2.2252	0.488027	1.07567	0.53108	0.852304	0.52004	0.044566	0.017488	0.033064	0.016096	0.019888	0.03251
2.2312	0.488973	1.07733	0.533765	0.854065	0.518367	0.044793	0.017567	0.033178	0.016177	0.019924	0.032261
2.23699	0.48943	1.07844	0.536132	0.855371	0.516105	0.04502	0.017632	0.033279	0.016255	0.019952	0.031991
2.24003	0.488568	1.07699	0.537109	0.855072	0.513007	0.045188	0.01766	0.033264	0.016305	0.019968	0.031718
2.24031	0.486397	1.07299	0.536693	0.853187	0.509082	0.045295	0.017651	0.033136	0.016326	0.019971	0.031442
2.23784	0.482921	1.0664	0.534879	0.849718	0.504333	0.045341	0.017607	0.032892	0.01632	0.01996	0.031163
2.23253	0.478134	1.05717	0.531663	0.844649	0.498759	0.04532	0.017526	0.032531	0.016287	0.019935	0.030881
2.22726	0.47348	1.04832	0.528281	0.839335	0.493613	0.045306	0.017451	0.032205	0.016259	0.019894	0.030627
2.224	0.46992	1.04188	0.52561	0.834737	0.489663	0.045349	0.01741	0.032012	0.016261	0.019843	0.030418
2.22271	0.467432	1.03782	0.523647	0.830814	0.486918	0.045449	0.017401	0.031954	0.016289	0.019782	0.030254
2.22338	0.466004	1.03615	0.522388	0.827533	0.485396	0.045606	0.017424	0.03203	0.016344	0.019712	0.030139
2.226	0.465624	1.03685	0.521833	0.824868	0.485118	0.045821	0.017478	0.032241	0.016424	0.019632	0.030072
2.22869	0.465591	1.03741	0.521379	0.822977	0.485377	0.046033	0.017523	0.032437	0.016492	0.019577	0.030035
2.23062	0.46555	1.03675	0.520749	0.821796	0.485771	0.046215	0.017545	0.032554	0.016535	0.019559	0.030017
2.23177	0.465495	1.03482	0.519929	0.821318	0.486292	0.046367	0.017543	0.03259	0.016552	0.019579	0.030015
2.2321	0.46542	1.03159	0.518906	0.821533	0.486932	0.046487	0.017517	0.032543	0.016543	0.019638	0.030031
2.23158	0.465315	1.02703	0.517665	0.822432	0.487681	0.046574	0.017466	0.03241	0.016506	0.019733	0.030064
2.23015	0.465094	1.02218	0.516532	0.82308	0.488457	0.046641	0.017413	0.032273	0.016469	0.019813	0.030116
2.22792	0.464752	1.01734	0.515569	0.823272	0.489232	0.046694	0.017365	0.032153	0.016438	0.019866	0.030185
2.2249	0.464296	1.01252	0.514775	0.823013	0.490004	0.046734	0.017321	0.032051	0.016414	0.019893	0.030271
2.22109	0.463727	1.00774	0.514148	0.822307	0.490772	0.046761	0.017283	0.031967	0.016397	0.019895	0.030374
2.21653	0.463054	1.003	0.51369	0.821165	0.491542	0.046775	0.01725	0.031903	0.016387	0.019872	0.030494
2.21362	0.462726	0.998807	0.51351	0.820545	0.492755	0.046833	0.017231	0.031843	0.016384	0.019857	0.03061
2.21247	0.462762	0.995161	0.513593	0.820487	0.494411	0.046936	0.017227	0.031784	0.016388	0.019853	0.030721
2.21308	0.463168	0.992076	0.513948	0.821001	0.49652	0.047086	0.017239	0.031727	0.0164	0.019861	0.030825
2.21552	0.46396	0.98958	0.51458	0.8221	0.499091	0.047285	0.017267	0.031671	0.01642	0.019882	0.030924
2.21958	0.465044	0.987609	0.51543	0.823634	0.502055	0.047525	0.017309	0.031612	0.016444	0.019907	0.031017
2.22223	0.46539	0.984971	0.515781	0.82393	0.504438	0.0477	0.017334	0.03153	0.016451	0.019891	0.031117
2.22346	0.464993	0.981671	0.515633	0.822991	0.506239	0.047812	0.017343	0.031426	0.01644	0.019831	0.031225
2.22322	0.463846	0.977704	0.514983	0.820815	0.507453	0.047859	0.017333	0.031298	0.016412	0.019726	0.031339
2.22149	0.461934	0.97305	0.513828	0.817396	0.508072	0.047842	0.017306	0.031147	0.016366	0.019574	0.031459
2.21844	0.459516	0.968004	0.512312	0.812937	0.50822	0.047769	0.017265	0.030979	0.016302	0.019388	0.031584
2.2155	0.457789	0.963885	0.511112	0.808638	0.508563	0.047714	0.017231	0.030826	0.016237	0.019234	0.031698
2.21264	0.456748	0.960674	0.510228	0.804493	0.5091	0.047674	0.017204	0.030688	0.01617	0.019115	0.031804
2.20986	0.456389	0.958351	0.50966	0.800498	0.509833	0.04765	0.017184	0.030566	0.016101	0.019029	0.031901
2.20714	0.456709	0.956903	0.509409	0.79665	0.510765	0.04764	0.017173	0.030459	0.01603	0.018978	0.031989
2.20467	0.457591	0.956203	0.509518	0.793216	0.511832	0.047652	0.017172	0.030368	0.015964	0.018967	0.032064
2.20272	0.458617	0.955763	0.509956	0.79057	0.512843	0.047696	0.017186	0.030293	0.015917	0.018998	0.032122
2.20128	0.459793	0.955594	0.510728	0.788703	0.513798	0.047772	0.017217	0.030232	0.01589	0.019072	0.032162
2.20037	0.461125	0.955708	0.511842	0.787606	0.514695	0.047882	0.017263	0.030187	0.015882	0.019189	0.032185
2.2	0.46262	0.956117	0.513303	0.787271	0.515532	0.048025	0.017326	0.030157	0.015894	0.01935	0.03219
2.19936	0.463706	0.955823	0.514536	0.786847	0.515975	0.048173	0.017381	0.030125	0.015909	0.019493	0.032183
2.19745	0.46373	0.953686	0.514844	0.785205	0.51567	0.048285	0.017401	0.030066	0.015904	0.019546	0.032173
2.19429	0.462687	0.949706	0.514227	0.782316	0.514613	0.048363	0.017386	0.029982	0.015878	0.019507	0.032162
2.1899	0.460571	0.943882	0.512682	0.778142	0.512797	0.048405	0.017335	0.029873	0.015831	0.019377	0.032149
2.18428	0.457375	0.936206	0.510205	0.772622	0.510214	0.048411	0.01725	0.029739	0.015762	0.019159	0.032134
2.17888	0.454093	0.9284	0.507765	0.767409	0.507744	0.048419	0.017174	0.029603	0.015696	0.018926	0.032122
2.1749	0.451602	0.921967	0.506192	0.763849	0.506112	0.048462	0.017146	0.029487	0.015655	0.018749	0.032117
2.17238	0.449909	0.916908	0.505492	0.761965	0.505325	0.04854	0.017168	0.029391	0.01564	0.018629	0.03212
2.1713	0.449026	0.913228	0.505673	0.761798	0.505388	0.048654	0.017239	0.029315	0.015653	0.018568	0.032132
2.17171	0.448967	0.910941	0.506747	0.763408	0.506309	0.048805	0.017361	0.029258	0.015694	0.018564	0.032153
2.17231	0.449166	0.908777	0.507758	0.76492	0.507305	0.048966	0.017474	0.029186	0.015731	0.018553	0.032172
2.17234	0.449257	0.905994	0.508177	0.765262	0.507918	0.049119	0.017549	0.02908	0.015749	0.018499	0.032185
2.17179	0.449229	0.902577	0.507987	0.764432	0.508145	0.049263	0.017585	0.02894	0.015745	0.018402	0.032191
2.1706	0.449068	0.898505	0.507169	0.762419	0.507982	0.049398	0.017581	0.028765	0.015721	0.01826	0.032189
2.16874	0.448756	0.893752	0.505701	0.759207	0.507428	0.049521	0.017537	0.028555	0.015675	0.01807	0.032181
2.16721	0.448842	0.889567	0.504359	0.758319	0.507318	0.049657	0.017504	0.028362	0.015631	0.017963	0.032149
2.16627	0.449453	0.886296	0.503387	0.760425	0.507858	0.049813	0.017502	0.028204	0.015597	0.017981	0.032093
2.16593	0.450589	0.883945	0.502792	0.765386	0.509035	0.049988	0.017529	0.02808	0.015573	0.018127	0.032013
2.16617	0.45225	0.882524	0.502578	0.773102	0.510841	0.050183	0.017586	0.027991	0.015559	0.018402	0.031908
2.16701	0.454438	0.882043	0.50275	0.783493	0.513264	0.050398	0.017673	0.027939	0.015555	0.018805	0.031778
2.1684	0.456395	0.881606	0.503058	0.791739	0.515031	0.050641	0.017764	0.027917	0.015563	0.019193	0.031659
2.17027	0.458022	0.881058	0.503447	0.797364	0.515994	0.050913	0.017853	0.027925	0.015582	0.019537	0.031557
2.17264	0.459326	0.880409	0.503923	0.800509	0.516156	0.051213	0.017941	0.027962	0.015612	0.019832	0.03147
2.17553	0.460316	0.879672	0.504495	0.801283	0.515517	0.051545	0.018028	0.02803	0.015653	0.020078	0.0314
2.17879	0.460952	0.878804	0.505136	0.799743	0.514074	0.051902	0.018112	0.028127	0.015703	0.020271	0.031346
2.17974	0.460899	0.877148	0.505307	0.797512	0.512455	0.052169	0.018165	0.028178	0.015728	0.020436	0.031299
2.17836	0.460172	0.87471	0.505002	0.794707	0.510689	0.052343	0.018188	0.028181	0.015727	0.020577	0.031258
2.17464	0.458766	0.871493	0.504217	0.791346	0.508772	0.052425	0.018183	0.028136	0.015702	0.020694	0.031223
2.16857	0.456678	0.867493	0.502948	0.787445	0.506701	0.052413	0.018148	0.028041	0.015653	0.020788	0.031195
2.16064	0.454076	0.862869	0.50136	0.783187	0.504666	0.052324	0.018089	0.027907	0.015587	0.020852	0.031176
2.15446	0.45212	0.85883	0.500501	0.779591	0.503531	0.052292	0.018044	0.027823	0.015555	0.020882	0.031169
2.15002	0.450803	0.855366	0.50037	0.776653	0.503311	0.052319	0.018012	0.02779	0.015558	0.020878	0.031175
2.14733	0.450117	0.852467	0.500969	0.774368	0.504023	0.052403	0.017994	0.027806	0.015594	0.02084	0.031194
2.14638	0.450056	0.850126	0.502299	0.772729	0.505684	0.052544	0.017989	0.027874	0.015666	0.020765	0.031223
2.1467	0.45035	0.848099	0.504003	0.772133	0.507876	0.052723	0.017989	0.027967	0.015756	0.020692	0.031262
2.14655	0.450146	0.84562	0.504973	0.773177	0.509219	0.052872	0.017973	0.028014	0.015818	0.020717	0.031301
2.14589	0.449444	0.842685	0.505203	0.775801	0.509705	0.052991	0.017941	0.028012	0.015851	0.020841	0.03134
2.14473	0.448241	0.839291	0.504684	0.779957	0.509326	0.053078	0.017893	0.027962	0.015856	0.021063	0.03138
2.14306	0.446536	0.835432	0.50341	0.785602	0.508075	0.053132	0.01783	0.027862	0.015831	0.02138	0.031421
2.14111	0.444595	0.831475	0.501839	0.791618	0.506543	0.05317	0.017769	0.027742	0.015794	0.021722	0.031464
2.13936	0.442913	0.828049	0.500817	0.796068	0.505772	0.053223	0.017734	0.02766	0.015778	0.021967	0.03151
2.13781	0.441492	0.825155	0.500347	0.799008	0.505757	0.053294	0.017728	0.027617	0.015782	0.022115	0.03156
2.13646	0.440337	0.822796	0.500429	0.80049	0.506494	0.05338	0.017749	0.027611	0.015807	0.022168	0.031613
2.13534	0.43945	0.820974	0.501068	0.800556	0.507978	0.053484	0.017796	0.027645	0.015854	0.022128	0.031668
2.13432	0.438678	0.819437	0.501853	0.800008	0.509828	0.053597	0.017853	0.027698	0.01591	0.022049	0.031735
2.13323	0.437818	0.817845	0.502305	0.799787	0.511531	0.053709	0.0179	0.027745	0.015964	0.022	0.031819
2.13208	0.436872	0.8162	0.502424	0.799895	0.513073	0.053821	0.017937	0.027788	0.016014	0.02198	0.031918
2.13089	0.435836	0.814507	0.502209	0.800336	0.514441	0.053934	0.017964	0.027826	0.016062	0.021989	0.032032
2.12966	0.434711	0.812771	0.50166	0.801112	0.515623	0.054047	0.017979	0.02786	0.016107	0.022026	0.032161
2.12814	0.433743	0.810667	0.501337	0.801312	0.516827	0.054154	0.017987	0.027878	0.016145	0.022027	0.032297
2.12619	0.433075	0.808021	0.501589	0.80036	0.51818	0.054253	0.01799	0.027877	0.016178	0.021951	0.032433
2.12382	0.432714	0.804824	0.502419	0.798223	0.519685	0.054344	0.017988	0.027856	0.016203	0.021797	0.032571
2.121	0.432664	0.801068	0.503824	0.794865	0.521347	0.054426	0.017981	0.027816	0.016223	0.021562	0.03271
2.11774	0.432933	0.796738	0.505807	0.790241	0.52317	0.054498	0.017968	0.027757	0.016236	0.021244	0.032851
2.11417	0.433254	0.792462	0.507908	0.786616	0.525215	0.054559	0.017951	0.027696	0.016237	0.021001	0.032983
2.1104	0.433496	0.788504	0.509906	0.784812	0.527469	0.054611	0.017932	0.027639	0.016225	0.020893	0.033103
2.10643	0.433654	0.784861	0.511802	0.784824	0.529948	0.054652	0.01791	0.027587	0.016201	0.020921	0.033212
2.10224	0.433727	0.781534	0.513598	0.786656	0.532668	0.054683	0.017886	0.02754	0.016165	0.021086	0.033309
2.09783	0.433711	0.778521	0.515296	0.790322	0.535647	0.054705	0.017861	0.027497	0.016116	0.021388	0.033395
2.09347	0.433865	0.776159	0.516792	0.792397	0.538256	0.054708	0.017838	0.027475	0.016075	0.021566	0.033462
2.08919	0.434233	0.774448	0.518085	0.792141	0.540375	0.054695	0.017819	0.027477	0.016045	0.021568	0.033509
2.085	0.434818	0.773398	0.519175	0.789493	0.542003	0.054666	0.017804	0.027502	0.016027	0.021391	0.033537
2.08089	0.435626	0.773019	0.520065	0.784371	0.543138	0.054619	0.017794	0.027551	0.016021	0.021034	0.033546
2.07685	0.43666	0.773317	0.520753	0.77669	0.543778	0.054554	0.017788	0.027625	0.016027	0.020496	0.033535
2.07212	0.437703	0.773139	0.521221	0.771339	0.54405	0.054475	0.017788	0.027673	0.016046	0.02011	0.033514
2.06665	0.438728	0.772407	0.521489	0.768581	0.544002	0.054384	0.017794	0.027694	0.016077	0.019899	0.033483
2.06046	0.439735	0.771118	0.521554	0.768475	0.543633	0.05428	0.017805	0.027687	0.016121	0.019865	0.033443
2.05353	0.440722	0.76927	0.521414	0.771102	0.54294	0.054165	0.017823	0.027653	0.016178	0.020011	0.033395
2.04604	0.441693	0.766978	0.521108	0.776429	0.541974	0.054045	0.017846	0.027593	0.016246	0.020329	0.033336
2.03992	0.442693	0.765578	0.521104	0.780582	0.541349	0.053987	0.017874	0.027553	0.016303	0.020588	0.033276
2.03521	0.443721	0.765077	0.521404	0.783605	0.541067	0.053989	0.017906	0.027533	0.016352	0.020787	0.033216
2.03193	0.444774	0.765479	0.522014	0.785539	0.541132	0.054053	0.017944	0.027534	0.016391	0.020925	0.033156
2.0301	0.445852	0.766795	0.522936	0.786418	0.541546	0.054178	0.017986	0.027556	0.01642	0.021004	0.033096
2.02939	0.446863	0.768641	0.523908	0.786537	0.542199	0.05435	0.018031	0.027586	0.016439	0.02104	0.03304
2.02793	0.447499	0.76935	0.523923	0.78718	0.542529	0.05449	0.018067	0.027577	0.016448	0.021113	0.032997
2.02572	0.447757	0.768911	0.522972	0.788335	0.542534	0.054596	0.018093	0.027528	0.016449	0.021223	0.032969
2.02276	0.447634	0.767313	0.521045	0.789989	0.542211	0.05467	0.018111	0.027439	0.016441	0.02137	0.032954
2.01902	0.447124	0.764541	0.51813	0.792134	0.541557	0.05471	0.018118	0.027308	0.016425	0.021552	0.032954
2.01466	0.446389	0.761062	0.514875	0.794063	0.540744	0.054717	0.018119	0.027165	0.016405	0.021712	0.032964
2.0102	0.445841	0.758098	0.512767	0.7943	0.540165	0.054707	0.018125	0.027072	0.01639	0.021741	0.032974
2.00562	0.445482	0.75565	0.511811	0.792777	0.539821	0.054679	0.018137	0.027031	0.01638	0.021637	0.032985
2.0009	0.445316	0.753722	0.512011	0.78941	0.539713	0.054633	0.018153	0.027042	0.016377	0.021402	0.032995
1.99605	0.445344	0.752317	0.513373	0.784093	0.53984	0.054567	0.018175	0.027104	0.016379	0.021039	0.033005
1.99105	0.445422	0.751179	0.515344	0.778739	0.540036	0.054506	0.018198	0.027195	0.016385	0.020663	0.033006
1.98588	0.445333	0.749887	0.517019	0.775956	0.540046	0.054479	0.018222	0.027278	0.016393	0.020433	0.032987
1.98055	0.445078	0.748445	0.518398	0.775794	0.539873	0.054489	0.018244	0.027354	0.016402	0.020349	0.032948
1.97505	0.444659	0.746855	0.51948	0.778321	0.539516	0.054535	0.018266	0.027421	0.016413	0.020411	0.032889
1.96937	0.444076	0.745122	0.520265	0.78363	0.538978	0.054621	0.018287	0.027481	0.016426	0.020615	0.032811
1.96373	0.443396	0.743513	0.520775	0.789746	0.538266	0.054708	0.018299	0.027521	0.01644	0.020871	0.032728
1.95831	0.44269	0.742237	0.521081	0.794681	0.53741	0.054766	0.018297	0.027536	0.016455	0.021089	0.032654
1.95314	0.44196	0.741298	0.521182	0.798468	0.536405	0.054793	0.018282	0.027525	0.016471	0.021271	0.032589
1.94823	0.441206	0.740699	0.521075	0.801135	0.535249	0.054788	0.018253	0.027489	0.016489	0.021416	0.032533
1.9436	0.440427	0.740443	0.52076	0.802706	0.533936	0.05475	0.018211	0.027426	0.016507	0.021525	0.032486
1.93969	0.439653	0.740148	0.520361	0.804106	0.533018	0.054726	0.01817	0.027359	0.016529	0.021626	0.032452
1.93662	0.438896	0.739593	0.519963	0.805876	0.532736	0.054741	0.018138	0.027302	0.016558	0.021735	0.03243
1.93438	0.438153	0.738775	0.519568	0.808015	0.53309	0.054796	0.018115	0.027253	0.016593	0.021854	0.032421
1.933	0.437419	0.737687	0.519183	0.810527	0.534083	0.054891	0.0181	0.027212	0.016634	0.021983	0.032425
1.93247	0.436693	0.736325	0.518811	0.813413	0.535718	0.055026	0.018094	0.027181	0.016682	0.022123	0.032443
1.93154	0.435626	0.73524	0.518209	0.814448	0.537346	0.055137	0.018087	0.027148	0.016722	0.022167	0.032491
1.92981	0.43414	0.734583	0.517319	0.813035	0.538727	0.055206	0.018076	0.027109	0.016752	0.02209	0.032571
1.92728	0.432235	0.734358	0.516139	0.809078	0.539856	0.05523	0.018061	0.027066	0.01677	0.021889	0.032682
1.92394	0.429907	0.734567	0.514664	0.802466	0.540728	0.055211	0.018042	0.027017	0.016777	0.021559	0.032825
1.91978	0.427155	0.735213	0.51289	0.793063	0.541338	0.055147	0.01802	0.026964	0.016772	0.021099	0.032998
1.91588	0.424453	0.735577	0.511292	0.785753	0.542011	0.055086	0.018006	0.026915	0.016763	0.020766	0.033161
1.91242	0.421874	0.73556	0.509935	0.781104	0.542791	0.055035	0.018005	0.026872	0.016754	0.020595	0.033306
1.90939	0.41942	0.73516	0.508823	0.779143	0.543682	0.054996	0.018014	0.026836	0.016743	0.020592	0.033435
1.9068	0.417091	0.734374	0.507959	0.779922	0.544688	0.054967	0.018036	0.026806	0.016731	0.02076	0.033548
1.90465	0.414901	0.733194	0.50733	0.783447	0.545784	0.054952	0.018067	0.026783	0.016717	0.021094	0.033643
1.90273	0.412934	0.73188	0.506444	0.785573	0.546388	0.054955	0.018079	0.026752	0.016704	0.021318	0.033727
1.90102	0.411184	0.730453	0.50528	0.786181	0.546491	0.054977	0.018071	0.026714	0.016693	0.021421	0.033801
1.89952	0.409654	0.72891	0.50383	0.785311	0.546099	0.055019	0.018041	0.026669	0.016684	0.021398	0.033864
1.89822	0.408348	0.727251	0.502087	0.782993	0.545215	0.05508	0.017991	0.026618	0.016677	0.02125	0.033917
1.89699	0.407284	0.725517	0.500114	0.779561	0.543929	0.055155	0.017921	0.02656	0.016671	0.020997	0.03396
1.89502	0.406357	0.723946	0.498406	0.777288	0.54293	0.0552	0.017853	0.026514	0.016662	0.020828	0.033998
1.8923	0.405568	0.722538	0.49697	0.776187	0.542222	0.055216	0.01779	0.026477	0.016649	0.020744	0.034033
1.88884	0.404921	0.721296	0.49581	0.776275	0.54181	0.055202	0.01773	0.02645	0.016634	0.020745	0.034064
1.88462	0.404415	0.720218	0.494933	0.77757	0.5417	0.055159	0.017674	0.026433	0.016615	0.020833	0.034092
1.87982	0.403993	0.719211	0.494281	0.779584	0.541965	0.05509	0.017629	0.026421	0.016593	0.020971	0.034118
1.87507	0.403451	0.717972	0.493582	0.780576	0.542636	0.05502	0.017608	0.0264	0.016573	0.021039	0.034149
1.87038	0.402787	0.716499	0.492836	0.780538	0.543708	0.05495	0.017612	0.026369	0.016554	0.021035	0.034187
1.86574	0.401999	0.71479	0.492043	0.779461	0.545178	0.054879	0.01764	0.026329	0.016536	0.020959	0.034229
1.86114	0.401085	0.712844	0.491204	0.777332	0.547041	0.054807	0.017694	0.02628	0.016518	0.020812	0.034278
1.85674	0.400171	0.710811	0.490482	0.774974	0.54897	0.054746	0.017765	0.026224	0.016511	0.020654	0.034326
1.85271	0.399473	0.708966	0.490117	0.773815	0.55038	0.05471	0.01784	0.026168	0.016528	0.020589	0.034366
1.84906	0.398989	0.707311	0.490107	0.773835	0.551269	0.054701	0.017917	0.026111	0.01657	0.02062	0.034398
1.84579	0.39872	0.705847	0.490451	0.775024	0.551637	0.054718	0.017995	0.026054	0.016638	0.020746	0.034422
1.84291	0.398667	0.704574	0.491146	0.777377	0.55148	0.054762	0.018077	0.025995	0.01673	0.020967	0.034437
1.83984	0.398453	0.703128	0.491729	0.77923	0.550798	0.0548	0.01814	0.025938	0.016815	0.021181	0.034434
1.83595	0.397694	0.701135	0.491711	0.778814	0.549696	0.054796	0.018171	0.025884	0.016858	0.021277	0.034402
1.83125	0.396387	0.698595	0.491093	0.776124	0.548172	0.054752	0.01817	0.025833	0.016859	0.021254	0.034342
1.82574	0.394531	0.695508	0.489874	0.771143	0.546223	0.054665	0.018135	0.025786	0.016817	0.021111	0.034254
1.81941	0.392124	0.691876	0.488055	0.763844	0.543846	0.054538	0.018068	0.025745	0.016732	0.020849	0.034136
1.81302	0.389891	0.688429	0.486286	0.756295	0.541108	0.05441	0.018004	0.025705	0.01665	0.020579	0.034005
1.80711	0.388322	0.685657	0.485027	0.750005	0.538103	0.054313	0.017969	0.025665	0.016604	0.020384	0.033875
1.80168	0.387416	0.683565	0.484276	0.744989	0.53482	0.054249	0.017962	0.025626	0.016595	0.020267	0.033745
1.79674	0.387175	0.682156	0.484032	0.741269	0.531245	0.054216	0.017983	0.025587	0.016622	0.020228	0.033616
1.79228	0.387599	0.681432	0.484295	0.738871	0.527364	0.054215	0.018033	0.025547	0.016685	0.020269	0.033486
1.78791	0.387991	0.680906	0.484268	0.736655	0.523781	0.054212	0.01808	0.025519	0.016727	0.020317	0.033372
1.78344	0.388031	0.680322	0.483625	0.734039	0.520719	0.054193	0.018112	0.025506	0.016728	0.020341	0.03328
1.77887	0.387719	0.679679	0.482366	0.731039	0.518184	0.054157	0.018129	0.025508	0.016686	0.02034	0.033209
1.77419	0.387057	0.678977	0.480489	0.727669	0.516185	0.054103	0.01813	0.025526	0.016602	0.020314	0.033161
1.76941	0.386043	0.678215	0.477993	0.723942	0.514731	0.054032	0.018116	0.025559	0.016476	0.020262	0.033136
1.76511	0.385442	0.677513	0.475801	0.721256	0.513868	0.053978	0.018106	0.025595	0.016365	0.020241	0.033154
1.76138	0.385399	0.676892	0.474114	0.719801	0.513507	0.053947	0.018108	0.025633	0.016282	0.020267	0.033216
1.7582	0.385917	0.676355	0.472935	0.719554	0.513645	0.053941	0.018119	0.025672	0.016227	0.020341	0.033321
1.75559	0.386997	0.675902	0.472266	0.720497	0.514278	0.053959	0.018142	0.025713	0.0162	0.020464	0.033469
1.75354	0.388643	0.675533	0.47211	0.722618	0.5154	0.054	0.018176	0.025754	0.016201	0.020637	0.033659
1.75125	0.389771	0.674722	0.471638	0.722861	0.516482	0.054048	0.018187	0.025771	0.016183	0.020663	0.033837
1.74867	0.39031	0.673453	0.470788	0.721008	0.517457	0.054099	0.018173	0.025762	0.016143	0.020532	0.033999
1.74578	0.390258	0.671719	0.469559	0.71698	0.518332	0.054154	0.018136	0.025728	0.01608	0.020238	0.034145
1.74259	0.389612	0.669515	0.467952	0.710673	0.519113	0.054212	0.018074	0.025669	0.015995	0.019779	0.034275
1.73903	0.388393	0.666859	0.465997	0.70231	0.519786	0.05427	0.017988	0.025586	0.015887	0.01917	0.034389
1.73487	0.387339	0.664376	0.464281	0.696377	0.520207	0.054295	0.017916	0.02552	0.01579	0.018701	0.034505
1.73011	0.386453	0.662072	0.462807	0.692945	0.52038	0.054285	0.017859	0.025473	0.015702	0.018375	0.034623
1.72473	0.385736	0.659949	0.461576	0.692102	0.520311	0.05424	0.017816	0.025443	0.015625	0.018197	0.034742
1.71874	0.38519	0.658013	0.46059	0.693964	0.520005	0.054162	0.017788	0.025432	0.015558	0.018168	0.034864
1.71233	0.384791	0.656224	0.459821	0.698006	0.519592	0.054048	0.017774	0.025432	0.015509	0.018257	0.034984
1.70646	0.38436	0.654326	0.459035	0.70056	0.519567	0.053918	0.017768	0.025411	0.015494	0.018288	0.035089
1.70112	0.383898	0.652314	0.458229	0.701626	0.519933	0.053771	0.017769	0.02537	0.015515	0.01826	0.035179
1.69632	0.383406	0.650179	0.457398	0.701201	0.520691	0.053606	0.017777	0.025307	0.015572	0.018174	0.035256
1.69206	0.382884	0.647914	0.456539	0.699271	0.521844	0.053423	0.017793	0.025223	0.015666	0.018029	0.035318
1.68825	0.382208	0.645697	0.455519	0.696766	0.523165	0.053229	0.017806	0.025132	0.015774	0.017874	0.035369
1.68453	0.381152	0.643905	0.454096	0.69583	0.524084	0.053047	0.017797	0.025068	0.015842	0.017819	0.035418
1.68092	0.379714	0.642545	0.452272	0.69642	0.524599	0.052877	0.017766	0.02503	0.015871	0.017867	0.035465
1.67743	0.377889	0.641625	0.450045	0.698507	0.524709	0.05272	0.017712	0.02502	0.015859	0.018018	0.035509
1.67405	0.375677	0.641151	0.447415	0.702071	0.524412	0.052577	0.017636	0.025037	0.015807	0.01827	0.035549
1.67102	0.373446	0.640867	0.444822	0.705482	0.524046	0.052459	0.017553	0.02506	0.015742	0.018533	0.035594
1.66853	0.371711	0.640352	0.442858	0.706465	0.524088	0.052374	0.017489	0.025057	0.015707	0.018679	0.035651
1.66659	0.370474	0.639601	0.441526	0.705043	0.524538	0.052323	0.017443	0.02503	0.015704	0.018705	0.03572
1.6652	0.369736	0.638608	0.440827	0.701218	0.5254	0.052305	0.017416	0.024977	0.015732	0.018609	0.035803
1.66436	0.369502	0.637369	0.440764	0.694976	0.526677	0.05232	0.017407	0.024901	0.015791	0.01839	0.035899
1.66376	0.369741	0.6361	0.440887	0.688435	0.528146	0.052361	0.017415	0.02483	0.015858	0.018162	0.035996
1.66308	0.370326	0.635	0.440745	0.68355	0.529562	0.052414	0.017437	0.024794	0.01591	0.018032	0.036082
1.66231	0.371261	0.634075	0.440336	0.680355	0.530927	0.05248	0.017471	0.024791	0.015947	0.018001	0.036157
1.66145	0.372547	0.633328	0.439659	0.678897	0.532243	0.052559	0.017519	0.024821	0.015969	0.018071	0.036222
1.66051	0.374187	0.632762	0.438712	0.679228	0.533513	0.052651	0.01758	0.024886	0.015976	0.018242	0.036277
1.65924	0.375672	0.632136	0.437921	0.679734	0.534514	0.052721	0.017628	0.024945	0.015976	0.018403	0.036324
1.65753	0.376725	0.631313	0.437507	0.679389	0.535149	0.052753	0.017653	0.024977	0.015976	0.018491	0.03637
1.65537	0.377345	0.630295	0.437472	0.678191	0.535414	0.052747	0.017653	0.024981	0.015976	0.018505	0.036413
1.65277	0.377529	0.629084	0.43782	0.676138	0.535305	0.052701	0.017629	0.024958	0.015977	0.018446	0.036455
1.64972	0.377273	0.627684	0.438551	0.67322	0.534815	0.052618	0.017579	0.024907	0.015977	0.018313	0.036494
1.64697	0.377004	0.626345	0.439347	0.671646	0.534153	0.052541	0.017534	0.024864	0.015989	0.018234	0.036514
1.64474	0.376875	0.625146	0.440081	0.67195	0.533407	0.052488	0.017503	0.024843	0.016017	0.018248	0.036512
1.64305	0.376887	0.624087	0.440754	0.674084	0.53257	0.052458	0.017486	0.024844	0.016061	0.018357	0.036487
1.64191	0.377039	0.623165	0.441368	0.67801	0.531636	0.052451	0.017484	0.024866	0.016119	0.01856	0.036439
1.6413	0.377333	0.622381	0.441926	0.683699	0.530598	0.052469	0.017496	0.02491	0.016194	0.018858	0.036369
1.63995	0.377279	0.621422	0.442578	0.687952	0.529265	0.052446	0.017492	0.024923	0.01625	0.019094	0.036279
1.63766	0.376821	0.620246	0.443338	0.690341	0.527615	0.052375	0.017469	0.024899	0.016285	0.019247	0.036172
1.63444	0.375958	0.618851	0.444203	0.690898	0.525633	0.052255	0.017428	0.024839	0.016299	0.019318	0.036049
1.63028	0.374684	0.617233	0.445171	0.689641	0.523306	0.052087	0.017368	0.024741	0.016291	0.019308	0.035907
1.62516	0.373007	0.615425	0.446251	0.686649	0.520661	0.051871	0.01729	0.024608	0.016262	0.019223	0.035746
1.6202	0.37145	0.614178	0.447542	0.684695	0.518532	0.051679	0.017228	0.024536	0.016259	0.01919	0.035602
1.61545	0.370039	0.6135	0.449036	0.683893	0.516939	0.051515	0.017183	0.024527	0.016281	0.019216	0.035475
1.61091	0.368775	0.613389	0.450731	0.684257	0.515886	0.05138	0.017154	0.024581	0.01633	0.019298	0.035365
1.60659	0.367658	0.61384	0.452628	0.685813	0.515376	0.051273	0.017143	0.024699	0.016405	0.019437	0.035273
1.60256	0.366716	0.614713	0.454603	0.688341	0.515445	0.051197	0.017144	0.024869	0.0165	0.01961	0.035203
1.59903	0.365965	0.614926	0.455919	0.68973	0.515762	0.051141	0.017134	0.024996	0.01657	0.019701	0.03516
1.596	0.365408	0.614483	0.456576	0.689981	0.516326	0.051104	0.017112	0.025079	0.016614	0.019707	0.035145
1.59347	0.365048	0.613389	0.456574	0.689087	0.517137	0.051089	0.017079	0.025117	0.016632	0.019628	0.035157
1.59147	0.364888	0.611646	0.455912	0.687039	0.518199	0.051094	0.017033	0.025112	0.016625	0.019463	0.035196
1.58985	0.364893	0.609252	0.454707	0.684515	0.519507	0.051114	0.016981	0.025071	0.016595	0.019261	0.035263
1.58797	0.36488	0.606441	0.453503	0.683571	0.52089	0.051125	0.016939	0.025041	0.016563	0.019182	0.035342
1.58585	0.364849	0.603209	0.4523	0.684149	0.522343	0.051128	0.016909	0.02502	0.01653	0.019226	0.035433
1.58348	0.3648	0.599553	0.451097	0.6862	0.523863	0.051122	0.01689	0.025011	0.016497	0.019394	0.035536
1.58086	0.364731	0.59547	0.449896	0.689688	0.525441	0.051107	0.016882	0.025013	0.016463	0.019686	0.035651
1.57814	0.364868	0.591382	0.448852	0.693531	0.527061	0.051094	0.016883	0.02502	0.016433	0.02001	0.035767
1.57559	0.365541	0.588026	0.448188	0.695711	0.52866	0.051106	0.016891	0.025021	0.016416	0.020203	0.035865
1.5732	0.366753	0.585406	0.447904	0.696279	0.530257	0.051142	0.016906	0.025014	0.016414	0.020262	0.035946
1.57097	0.368504	0.583523	0.448	0.695273	0.53187	0.051202	0.016928	0.025	0.016426	0.020188	0.036011
1.56891	0.370797	0.582383	0.448478	0.692718	0.533514	0.051288	0.016958	0.024977	0.016454	0.019979	0.03606
1.56646	0.373122	0.581626	0.448819	0.689808	0.534986	0.051355	0.016986	0.024957	0.016475	0.019753	0.036094
1.56309	0.37489	0.580746	0.448456	0.687901	0.53607	0.051358	0.017005	0.02495	0.016466	0.019647	0.036118
1.55877	0.376102	0.579745	0.447385	0.686992	0.536774	0.051296	0.017014	0.024958	0.016427	0.019661	0.036131
1.55349	0.376756	0.57862	0.445601	0.687076	0.537106	0.051168	0.017012	0.02498	0.016358	0.019796	0.036136
1.54724	0.376853	0.577372	0.443098	0.688158	0.537074	0.050974	0.017	0.025018	0.016258	0.02005	0.03613
1.54121	0.376768	0.576081	0.440541	0.689455	0.537195	0.050775	0.016982	0.025052	0.016155	0.02029	0.036116
1.53624	0.376814	0.574808	0.438435	0.690319	0.537815	0.05062	0.016966	0.025072	0.016073	0.020419	0.036097
1.53234	0.376989	0.573555	0.436786	0.690769	0.538933	0.050509	0.016951	0.025077	0.016011	0.020437	0.036071
1.52953	0.377292	0.57232	0.435599	0.690821	0.540549	0.050442	0.016938	0.025067	0.015967	0.020344	0.036039
1.52782	0.377721	0.571103	0.434882	0.690486	0.542663	0.050421	0.016927	0.025042	0.015942	0.02014	0.036002
1.52657	0.37788	0.570112	0.434329	0.690789	0.544461	0.050406	0.016915	0.02502	0.015921	0.019976	0.035966
1.52536	0.377618	0.569409	0.433765	0.692088	0.545603	0.05038	0.016902	0.025008	0.0159	0.019917	0.035935
1.52422	0.376931	0.568997	0.433192	0.694379	0.546085	0.05034	0.016887	0.025008	0.015877	0.019965	0.03591
1.52313	0.375816	0.568879	0.432609	0.697659	0.545906	0.050288	0.01687	0.025018	0.015854	0.020117	0.035889
1.5221	0.37427	0.569059	0.432016	0.70193	0.545062	0.050223	0.016851	0.02504	0.015831	0.020374	0.035873
1.52095	0.373215	0.569044	0.431718	0.705195	0.544344	0.050177	0.016833	0.025078	0.015813	0.020565	0.035852
1.51964	0.372839	0.568718	0.431762	0.707001	0.543952	0.050157	0.016819	0.025132	0.015803	0.020651	0.035824
1.51818	0.373148	0.568078	0.43215	0.707329	0.543887	0.050164	0.016807	0.025201	0.0158	0.020635	0.035788
1.51654	0.374146	0.567121	0.432885	0.706147	0.544153	0.050197	0.0168	0.025287	0.015805	0.020518	0.035745
1.51475	0.375838	0.565842	0.433971	0.703414	0.544751	0.050256	0.016796	0.02539	0.015818	0.020305	0.035695
1.51289	0.377285	0.564247	0.434851	0.701855	0.544918	0.050301	0.016802	0.025474	0.015826	0.020173	0.035647
1.51098	0.378391	0.562366	0.435475	0.701649	0.544598	0.050327	0.016818	0.025539	0.015828	0.020136	0.035604
1.50901	0.379155	0.560197	0.435841	0.702809	0.543786	0.050335	0.016844	0.025585	0.015825	0.020195	0.035565
1.50699	0.379574	0.557737	0.435947	0.705357	0.542477	0.050324	0.01688	0.025611	0.015816	0.020346	0.035531
1.50492	0.379642	0.555061	0.435767	0.709163	0.540716	0.050294	0.016924	0.025618	0.0158	0.020575	0.035498
1.50282	0.379674	0.553057	0.435355	0.711273	0.53938	0.050266	0.016964	0.02563	0.015781	0.020709	0.035449
1.50071	0.379672	0.55173	0.434709	0.711683	0.53847	0.050238	0.017002	0.025648	0.015758	0.020746	0.035383
1.49857	0.379637	0.551086	0.433826	0.710394	0.537984	0.050211	0.017035	0.025671	0.015732	0.020685	0.035299
1.49642	0.379571	0.55113	0.432705	0.7074	0.537921	0.050185	0.017064	0.0257	0.015703	0.020528	0.035197
1.49417	0.379502	0.551865	0.431319	0.702998	0.538135	0.050156	0.01709	0.025736	0.015669	0.020288	0.035081
1.49164	0.37954	0.552907	0.429701	0.69903	0.537894	0.050107	0.017118	0.025787	0.015632	0.020066	0.034967
1.48881	0.379683	0.55425	0.427848	0.695502	0.537192	0.050038	0.01715	0.025854	0.015591	0.019861	0.034856
1.48569	0.379934	0.555885	0.425759	0.692421	0.536022	0.04995	0.017184	0.025936	0.015548	0.019676	0.034748
1.48227	0.380293	0.557805	0.423432	0.689793	0.534378	0.049842	0.017221	0.026033	0.015502	0.01951	0.034643
1.47882	0.380637	0.560029	0.421088	0.68733	0.532524	0.049724	0.017255	0.026145	0.015458	0.019353	0.034538
1.47593	0.380689	0.562491	0.419227	0.684227	0.531104	0.049625	0.017272	0.026267	0.01543	0.019179	0.034425
1.4736	0.380445	0.565191	0.417851	0.680442	0.530114	0.049543	0.017273	0.0264	0.015418	0.018988	0.034305
1.47184	0.3799	0.568128	0.41696	0.675923	0.52955	0.049479	0.017258	0.026544	0.015422	0.018783	0.034176
1.47064	0.379049	0.571304	0.416558	0.670613	0.529406	0.049434	0.017226	0.026698	0.015442	0.018567	0.034039
1.46948	0.377944	0.574217	0.416561	0.666422	0.529429	0.049397	0.017193	0.026846	0.015479	0.018432	0.0339
1.46758	0.376719	0.576214	0.41674	0.665633	0.529195	0.049351	0.017181	0.026965	0.015531	0.018491	0.033768
1.46493	0.375377	0.5773	0.417096	0.668122	0.52871	0.049296	0.017191	0.027054	0.015599	0.018742	0.033644
1.46152	0.373922	0.577485	0.41763	0.673805	0.52798	0.049232	0.017222	0.027113	0.015682	0.019181	0.033528
1.45733	0.372358	0.576775	0.418343	0.682637	0.527011	0.049159	0.017275	0.027142	0.01578	0.0198	0.033419
1.45322	0.370843	0.575692	0.419285	0.691456	0.526043	0.049088	0.01733	0.027165	0.015883	0.0204	0.033314
1.44995	0.36951	0.574786	0.420452	0.697314	0.525279	0.049029	0.017368	0.027205	0.01598	0.020803	0.03321
1.44753	0.368357	0.574056	0.421844	0.700376	0.524724	0.048982	0.01739	0.027263	0.016071	0.021006	0.033106
1.44597	0.367383	0.573498	0.42346	0.700765	0.52438	0.048947	0.017395	0.027338	0.016157	0.021014	0.033002
1.44528	0.366588	0.573111	0.425299	0.698576	0.524252	0.048924	0.017382	0.027431	0.016237	0.020828	0.0329
1.44432	0.365699	0.572776	0.426887	0.695966	0.52415	0.048891	0.017368	0.027513	0.016313	0.020622	0.032809
1.44243	0.364563	0.572408	0.427976	0.694256	0.52394	0.048834	0.017364	0.02757	0.016387	0.020503	0.032735
1.43961	0.363178	0.572009	0.428566	0.69346	0.523625	0.048753	0.017369	0.027601	0.016459	0.020474	0.032678
1.43583	0.361543	0.571576	0.428659	0.693591	0.523207	0.048648	0.017384	0.027607	0.016528	0.020536	0.032637
1.43109	0.359658	0.571111	0.428254	0.694669	0.522691	0.048519	0.017408	0.027587	0.016595	0.02069	0.032614
1.42597	0.358131	0.570393	0.427714	0.695494	0.522282	0.048348	0.017433	0.027542	0.016637	0.020805	0.032594
1.42074	0.357136	0.569373	0.427191	0.695598	0.522031	0.048133	0.017458	0.027477	0.016651	0.02084	0.032574
1.41538	0.356673	0.568052	0.426687	0.694946	0.521938	0.047875	0.017481	0.027392	0.016637	0.020794	0.032554
1.40991	0.356743	0.56643	0.426205	0.693505	0.522003	0.047572	0.017503	0.027286	0.016595	0.020667	0.032534
1.40432	0.357348	0.564508	0.425747	0.69124	0.522226	0.047225	0.017522	0.027159	0.016525	0.020459	0.032513
1.39847	0.357555	0.562992	0.42522	0.690725	0.522665	0.046889	0.017534	0.027055	0.016457	0.020386	0.032493
1.39234	0.357218	0.561972	0.424611	0.692148	0.523297	0.046574	0.017538	0.02698	0.016397	0.020473	0.032474
1.38592	0.356335	0.561446	0.423916	0.695447	0.524121	0.046281	0.017534	0.026933	0.016347	0.020715	0.032455
1.3792	0.354899	0.561416	0.423132	0.700578	0.525134	0.046009	0.017523	0.026915	0.016306	0.02111	0.032436
1.3722	0.352936	0.561871	0.422253	0.707424	0.526321	0.045758	0.017504	0.026926	0.016273	0.021646	0.032417
1.36585	0.351494	0.562109	0.421286	0.712059	0.52715	0.045516	0.017492	0.026929	0.016227	0.022029	0.032404
1.36017	0.350612	0.562093	0.420238	0.714428	0.527609	0.04528	0.017486	0.026921	0.016168	0.022248	0.032397
1.35518	0.350294	0.56182	0.419113	0.714619	0.527701	0.045052	0.017487	0.026904	0.016096	0.022305	0.032395
1.35091	0.350544	0.56129	0.417911	0.712702	0.527428	0.044832	0.017496	0.026878	0.016011	0.022202	0.032399
1.34737	0.35128	0.560515	0.416703	0.709018	0.52681	0.044623	0.017507	0.026842	0.015915	0.021962	0.032408
1.34387	0.351633	0.559733	0.415862	0.706399	0.52616	0.044434	0.0175	0.026807	0.015832	0.021793	0.03242
1.34042	0.3516	0.558943	0.415391	0.704851	0.525478	0.044264	0.017475	0.026774	0.015761	0.021697	0.032433
1.33703	0.35118	0.558145	0.415291	0.704382	0.524763	0.044115	0.017433	0.026743	0.015704	0.021675	0.032449
1.33369	0.350372	0.557339	0.415564	0.705004	0.524017	0.043986	0.017373	0.026713	0.015659	0.021727	0.032468
1.33041	0.349224	0.556369	0.416075	0.706457	0.523309	0.043873	0.017298	0.026681	0.015623	0.021834	0.032487
1.3272	0.348019	0.554817	0.41632	0.70755	0.52281	0.043759	0.01722	0.026633	0.015584	0.021916	0.032505
1.32404	0.346757	0.552677	0.416296	0.708289	0.52252	0.043642	0.017139	0.02657	0.015542	0.021974	0.032523
1.32095	0.345438	0.549942	0.415999	0.708682	0.522436	0.043524	0.017054	0.026491	0.015498	0.022006	0.032538
1.3179	0.34406	0.546603	0.415428	0.708736	0.52256	0.043403	0.016966	0.026397	0.015452	0.022014	0.032553
1.31488	0.342743	0.542933	0.414488	0.708282	0.522831	0.043277	0.016877	0.026295	0.015398	0.021991	0.032567
1.31179	0.341675	0.539512	0.413113	0.707134	0.523086	0.043144	0.016796	0.026206	0.015326	0.021938	0.032583
1.30865	0.34086	0.53635	0.411303	0.705285	0.523324	0.043003	0.016723	0.026131	0.015238	0.021856	0.032599
1.30547	0.340302	0.533454	0.409055	0.702726	0.523544	0.042855	0.016657	0.026069	0.015133	0.021744	0.032617
1.30224	0.340008	0.530832	0.406367	0.699447	0.523747	0.0427	0.016598	0.026021	0.015012	0.021604	0.032635
1.29938	0.339917	0.528698	0.40369	0.695643	0.524153	0.042551	0.016547	0.025975	0.014899	0.02141	0.032659
1.29727	0.339903	0.527176	0.401545	0.691598	0.524959	0.042422	0.016505	0.025918	0.014819	0.021143	0.032692
1.29592	0.339966	0.526268	0.399937	0.687243	0.526162	0.042313	0.016472	0.02585	0.014773	0.020801	0.032734
1.29531	0.340103	0.525974	0.398866	0.682498	0.527758	0.042224	0.016446	0.025769	0.014759	0.020378	0.032785
1.29545	0.340315	0.526297	0.398337	0.677266	0.529743	0.042156	0.01643	0.025677	0.014775	0.019872	0.032845
1.29566	0.340419	0.526673	0.397899	0.672666	0.531885	0.042098	0.016418	0.025601	0.014794	0.019401	0.032909
1.29543	0.340293	0.526655	0.397183	0.669452	0.533971	0.042043	0.016407	0.02556	0.014795	0.019052	0.032969
1.29475	0.339934	0.526235	0.396182	0.667697	0.535999	0.041991	0.016399	0.025554	0.014778	0.018828	0.033026
1.29362	0.33934	0.525409	0.394892	0.667487	0.537971	0.041941	0.016393	0.025584	0.014742	0.018733	0.03308
1.29204	0.338507	0.52417	0.393307	0.668928	0.539889	0.041892	0.016389	0.025651	0.014688	0.018769	0.033131
1.29022	0.33755	0.522836	0.391721	0.67027	0.541472	0.041843	0.016391	0.025718	0.014637	0.018829	0.033184
1.2883	0.336542	0.521574	0.390274	0.670619	0.542627	0.041793	0.0164	0.025769	0.014599	0.018858	0.033241
1.28628	0.335484	0.520388	0.388971	0.669974	0.54336	0.041742	0.016418	0.025803	0.014576	0.018856	0.033302
1.28417	0.334378	0.519283	0.387817	0.668332	0.543675	0.041689	0.016442	0.02582	0.014566	0.018821	0.033368
1.28196	0.333226	0.518262	0.386816	0.665691	0.543577	0.041633	0.016474	0.02582	0.014571	0.018756	0.033439
1.27981	0.332062	0.517446	0.38608	0.663021	0.54309	0.04159	0.016508	0.025818	0.014581	0.018686	0.033497
1.27775	0.330895	0.516841	0.385605	0.660576	0.542266	0.04156	0.016542	0.02582	0.014593	0.018622	0.033537
1.27578	0.329726	0.516447	0.385391	0.658331	0.541105	0.041545	0.016577	0.025826	0.01461	0.018565	0.033561
1.27392	0.328555	0.516268	0.385441	0.656261	0.539607	0.041545	0.016614	0.025837	0.01463	0.018516	0.033568
1.27215	0.327384	0.516307	0.385755	0.654331	0.537772	0.041559	0.016651	0.025851	0.014654	0.018478	0.033559
1.2703	0.326113	0.516416	0.385914	0.651415	0.535714	0.041551	0.01668	0.025871	0.014672	0.018371	0.033545
1.26836	0.324738	0.516562	0.385875	0.647404	0.533467	0.041519	0.016702	0.025897	0.014685	0.018192	0.033529
1.26632	0.323258	0.516743	0.385639	0.642232	0.531029	0.041463	0.016716	0.025929	0.014692	0.017939	0.033511
1.26417	0.321672	0.516954	0.385204	0.635817	0.5284	0.041383	0.016722	0.025967	0.014694	0.01761	0.033492
1.26188	0.319986	0.517143	0.384568	0.628295	0.525589	0.041277	0.01672	0.026012	0.014689	0.017218	0.03347
1.2591	0.318335	0.516815	0.383889	0.622575	0.52286	0.041148	0.016718	0.02606	0.014684	0.016929	0.033443
1.25579	0.316721	0.515968	0.38317	0.618732	0.520213	0.040996	0.016716	0.02611	0.01468	0.016749	0.033411
1.25195	0.315145	0.514602	0.38241	0.616845	0.517645	0.040821	0.016714	0.026164	0.014676	0.016679	0.033374
1.24757	0.313606	0.512715	0.381609	0.617016	0.515156	0.040623	0.016712	0.02622	0.014674	0.016719	0.033333
1.24278	0.31213	0.510538	0.380833	0.618984	0.512819	0.040407	0.016708	0.026277	0.014672	0.016846	0.033289
1.23846	0.310766	0.509149	0.380338	0.62011	0.510831	0.040215	0.016698	0.02632	0.01467	0.016933	0.033251
1.23462	0.309513	0.508551	0.380122	0.62039	0.50919	0.040049	0.016682	0.026349	0.014668	0.01698	0.033219
1.23127	0.308368	0.508745	0.380188	0.619818	0.507893	0.039908	0.01666	0.026365	0.014667	0.016988	0.033194
1.22842	0.307327	0.509732	0.380535	0.618383	0.506938	0.039795	0.016633	0.026366	0.014665	0.016957	0.033174
1.226	0.306557	0.511281	0.381111	0.616673	0.506288	0.039702	0.016609	0.026356	0.014663	0.016909	0.033162
1.22369	0.306342	0.512649	0.381703	0.616089	0.505734	0.039608	0.016609	0.026343	0.014664	0.016903	0.033158
1.22147	0.306683	0.513837	0.382313	0.616592	0.505274	0.039513	0.016634	0.026328	0.014669	0.016941	0.033164
1.21935	0.307581	0.514846	0.382941	0.618154	0.50491	0.039417	0.016683	0.02631	0.014677	0.017025	0.033179
1.21733	0.309036	0.515679	0.383587	0.62075	0.504641	0.03932	0.016755	0.02629	0.014689	0.017155	0.033204
1.21543	0.310763	0.516241	0.384343	0.624495	0.504409	0.039236	0.016835	0.02627	0.014705	0.017335	0.033225
1.21365	0.312271	0.516459	0.385309	0.629148	0.504104	0.039181	0.016899	0.026256	0.01473	0.017565	0.033228
1.21198	0.313564	0.516333	0.386487	0.634664	0.50373	0.039156	0.016945	0.026248	0.014763	0.017842	0.03321
1.21043	0.314649	0.515864	0.387875	0.641012	0.503289	0.03916	0.016974	0.026247	0.014806	0.018163	0.033173
1.209	0.315531	0.515051	0.389475	0.648174	0.502786	0.039195	0.016987	0.026253	0.01486	0.018527	0.033115
1.20728	0.316254	0.513989	0.390833	0.654915	0.5019	0.03923	0.016986	0.026259	0.014912	0.018861	0.03304
1.20494	0.316883	0.512811	0.391559	0.660137	0.500379	0.039239	0.016979	0.026262	0.014952	0.019102	0.032951
1.20196	0.317414	0.511515	0.391648	0.66394	0.49821	0.039221	0.016965	0.026262	0.01498	0.019249	0.032848
1.19835	0.31784	0.510098	0.391095	0.666402	0.495379	0.039175	0.016945	0.026257	0.014995	0.019303	0.032731
1.1941	0.318159	0.508559	0.389895	0.667584	0.491873	0.039101	0.016919	0.026248	0.014998	0.019265	0.0326
1.19003	0.318447	0.507076	0.388568	0.668185	0.48833	0.039016	0.016887	0.026241	0.014993	0.019203	0.032459
1.18661	0.318758	0.50575	0.387459	0.668703	0.485147	0.038935	0.016848	0.02624	0.014984	0.019167	0.032314
1.18384	0.319094	0.504578	0.386571	0.669138	0.482326	0.038856	0.016804	0.026245	0.014971	0.019156	0.032164
1.18172	0.319458	0.503561	0.385906	0.669491	0.479874	0.038781	0.016754	0.026255	0.014954	0.01917	0.032009
1.18025	0.319851	0.502697	0.385465	0.669763	0.477795	0.038709	0.016698	0.026271	0.014932	0.019208	0.03185
1.17904	0.320431	0.502154	0.384846	0.669962	0.476133	0.038646	0.016644	0.026296	0.014905	0.019249	0.031711
1.17792	0.32123	0.501946	0.38391	0.670087	0.474834	0.038594	0.016594	0.026331	0.014875	0.019287	0.0316
1.17687	0.322249	0.502074	0.382656	0.670135	0.473907	0.038553	0.01655	0.026376	0.014841	0.019323	0.031516
1.17591	0.323488	0.502539	0.381081	0.670102	0.473362	0.038523	0.01651	0.026432	0.014803	0.019355	0.031461
1.17502	0.324949	0.50334	0.379182	0.669983	0.473208	0.038504	0.016475	0.026497	0.014761	0.019385	0.031435
1.17396	0.326365	0.504427	0.377674	0.670091	0.47325	0.038466	0.016445	0.026583	0.014715	0.019436	0.031419
1.17267	0.327679	0.505741	0.376659	0.670436	0.473415	0.038403	0.016421	0.026689	0.014665	0.019512	0.031408
1.17115	0.328888	0.507275	0.376142	0.671006	0.4737	0.038318	0.016403	0.026814	0.014611	0.019612	0.031403
1.16941	0.329989	0.509022	0.376128	0.671791	0.474107	0.038208	0.016391	0.026959	0.014553	0.019736	0.031404
1.16745	0.330983	0.510979	0.376631	0.672775	0.474642	0.038076	0.016383	0.027121	0.014492	0.019881	0.031411
1.16584	0.332056	0.512944	0.377372	0.67348	0.475334	0.037964	0.01637	0.027239	0.014433	0.019965	0.031421
1.16459	0.333218	0.514906	0.378309	0.673892	0.476172	0.037875	0.016352	0.027311	0.014379	0.019986	0.031433
1.1637	0.334474	0.516873	0.379445	0.674024	0.477156	0.037809	0.016328	0.027337	0.01433	0.019943	0.031449
1.16317	0.335828	0.518857	0.380778	0.673882	0.478288	0.037766	0.016298	0.027317	0.014284	0.019837	0.031467
1.16291	0.337244	0.520783	0.382238	0.673484	0.479534	0.037742	0.016266	0.027253	0.014244	0.019675	0.031488
1.16209	0.338431	0.522182	0.383282	0.673028	0.480546	0.037703	0.016247	0.027186	0.014215	0.01955	0.031516
1.16072	0.339385	0.52305	0.383905	0.67252	0.481316	0.037649	0.016243	0.027114	0.014197	0.019462	0.031549
1.15878	0.340104	0.523386	0.384107	0.671967	0.481832	0.03758	0.016252	0.027039	0.014191	0.019412	0.031588
1.15628	0.340584	0.523187	0.383883	0.671376	0.482084	0.037496	0.016275	0.02696	0.014196	0.019399	0.031632
1.15338	0.340907	0.522515	0.383343	0.67091	0.482337	0.0374	0.016308	0.026884	0.014212	0.01942	0.031688
1.15076	0.341387	0.521752	0.382954	0.670956	0.483387	0.037314	0.016339	0.026832	0.014236	0.019452	0.031769
1.14844	0.342027	0.5209	0.382719	0.671519	0.485231	0.037239	0.016367	0.026804	0.014268	0.019494	0.031874
1.1464	0.342827	0.519958	0.382638	0.6726	0.48787	0.037174	0.016392	0.026802	0.014308	0.019549	0.032004
1.14467	0.343787	0.518926	0.382715	0.674201	0.491302	0.03712	0.016415	0.026825	0.014356	0.019614	0.032157
1.14302	0.344714	0.517881	0.382768	0.675755	0.495028	0.037065	0.016431	0.026859	0.014407	0.019676	0.032329
1.14105	0.345248	0.516955	0.382464	0.676194	0.497994	0.036987	0.016431	0.026877	0.014451	0.019707	0.032505
1.13874	0.345389	0.516149	0.3818	0.675506	0.500194	0.036885	0.016418	0.02688	0.014488	0.019706	0.032685
1.13611	0.345136	0.515458	0.380774	0.673678	0.501625	0.03676	0.01639	0.026867	0.014518	0.019674	0.032868
1.13314	0.344488	0.514881	0.379385	0.6707	0.502282	0.03661	0.016348	0.026838	0.014541	0.019611	0.033055
1.13015	0.343608	0.514511	0.377923	0.666806	0.502769	0.036457	0.016307	0.026819	0.014564	0.019486	0.03324
1.12754	0.342741	0.514402	0.376748	0.662396	0.503833	0.036327	0.016287	0.026836	0.014597	0.019276	0.033417
1.1253	0.341885	0.514552	0.375861	0.657351	0.505484	0.03622	0.016289	0.02689	0.014639	0.018982	0.033586
1.12344	0.341042	0.51496	0.375261	0.651523	0.507732	0.036137	0.016312	0.026981	0.014692	0.018603	0.033747
1.12196	0.34021	0.515624	0.374949	0.64472	0.510584	0.036078	0.016357	0.027109	0.014754	0.018143	0.033901
1.12047	0.339353	0.516074	0.374711	0.638367	0.5134	0.036013	0.016394	0.027238	0.014807	0.017722	0.034042
1.11866	0.33844	0.515975	0.374362	0.633534	0.515664	0.035919	0.016406	0.027339	0.014838	0.017429	0.03417
1.11652	0.337471	0.515328	0.373898	0.630311	0.517379	0.035798	0.016391	0.027413	0.014847	0.017268	0.034285
1.11405	0.336443	0.514134	0.37332	0.628822	0.518548	0.035648	0.01635	0.027461	0.014834	0.01724	0.034386
1.11125	0.335355	0.512395	0.372624	0.629239	0.519176	0.035469	0.016283	0.027481	0.014798	0.017345	0.034474
1.10849	0.334866	0.510843	0.371983	0.629887	0.519593	0.035302	0.016227	0.027477	0.014764	0.01746	0.034558
1.10596	0.335213	0.509812	0.371471	0.629791	0.51999	0.035166	0.0162	0.027452	0.014745	0.017526	0.034642
1.10366	0.336397	0.509304	0.371088	0.628969	0.520366	0.035059	0.016203	0.027407	0.014741	0.017541	0.034727
1.1016	0.338421	0.509318	0.370835	0.627441	0.520719	0.034984	0.016234	0.027342	0.014752	0.017505	0.034814
1.09977	0.341287	0.509854	0.370713	0.625218	0.52105	0.034938	0.016295	0.027255	0.014778	0.017417	0.034901
1.09821	0.343399	0.509698	0.370517	0.624409	0.52163	0.034908	0.016345	0.027158	0.014814	0.017419	0.034981
1.09687	0.344377	0.508572	0.370196	0.625316	0.522502	0.034887	0.016377	0.027057	0.014856	0.017546	0.035054
1.09576	0.344219	0.50647	0.369751	0.627837	0.523668	0.034876	0.016389	0.02695	0.014904	0.017801	0.03512
1.09487	0.342923	0.503388	0.369186	0.631884	0.525131	0.034875	0.016383	0.026839	0.014958	0.018182	0.035179
1.0942	0.340488	0.499322	0.368503	0.637372	0.526892	0.034885	0.016357	0.026722	0.015018	0.018692	0.035231
1.09362	0.338547	0.495509	0.367726	0.641126	0.528342	0.034904	0.016342	0.026614	0.015078	0.019061	0.035278
1.09309	0.337276	0.492089	0.366865	0.642883	0.529421	0.034933	0.016342	0.026517	0.015138	0.019269	0.035319
1.09261	0.33668	0.489062	0.365917	0.642688	0.530131	0.034971	0.016357	0.026431	0.015198	0.019317	0.035356
1.0922	0.336763	0.486427	0.364879	0.640569	0.530471	0.035017	0.016387	0.026355	0.015258	0.019207	0.035389
1.09188	0.337498	0.484219	0.36376	0.636685	0.53043	0.035069	0.01643	0.02629	0.015316	0.018943	0.035416
1.09172	0.337923	0.482345	0.36273	0.633843	0.530222	0.035097	0.016459	0.026229	0.015359	0.018763	0.035437
1.09173	0.338016	0.480802	0.361791	0.632144	0.529854	0.0351	0.016472	0.026172	0.015385	0.018667	0.035452
1.09192	0.337774	0.479598	0.360942	0.631653	0.529327	0.035077	0.016469	0.026119	0.015396	0.018652	0.035461
1.09227	0.337193	0.478741	0.360184	0.632441	0.528642	0.03503	0.016452	0.026071	0.01539	0.018715	0.035463
1.09276	0.336315	0.478276	0.359503	0.634281	0.527795	0.034962	0.016422	0.02603	0.015372	0.018835	0.035456
1.09313	0.335487	0.478128	0.358783	0.635242	0.526821	0.034908	0.016404	0.026009	0.015359	0.018908	0.035442
1.09339	0.334709	0.478296	0.358024	0.635319	0.525716	0.034868	0.016398	0.026009	0.015353	0.018933	0.035419
1.09354	0.333984	0.478779	0.357225	0.634505	0.52448	0.034841	0.016402	0.026028	0.015354	0.018912	0.035388
1.09357	0.333315	0.479579	0.356386	0.632791	0.52311	0.034829	0.016418	0.026068	0.01536	0.018844	0.035348
1.09363	0.332738	0.480616	0.355539	0.631189	0.52172	0.034824	0.016441	0.026115	0.015372	0.018778	0.035303
1.09398	0.332303	0.481607	0.354758	0.631983	0.520577	0.034813	0.016466	0.026134	0.015383	0.018832	0.035259
1.09463	0.332009	0.482552	0.354041	0.63508	0.519683	0.034796	0.01649	0.026125	0.015395	0.019004	0.035217
1.09559	0.331855	0.483453	0.353389	0.640406	0.519037	0.034773	0.016515	0.02609	0.015407	0.019294	0.035176
1.09685	0.331841	0.484308	0.3528	0.647901	0.51864	0.034744	0.016541	0.026027	0.015421	0.019698	0.035137
1.09803	0.331705	0.484669	0.352127	0.656074	0.518285	0.034708	0.016558	0.025939	0.015431	0.020143	0.035091
1.0986	0.331075	0.483979	0.351166	0.662495	0.517632	0.034663	0.016557	0.025838	0.015433	0.020512	0.035027
1.09856	0.329954	0.482233	0.349916	0.667261	0.516678	0.03461	0.016538	0.025723	0.015426	0.020805	0.034944
1.0979	0.328343	0.479428	0.348377	0.67045	0.515423	0.034549	0.0165	0.025595	0.015411	0.021023	0.034844
1.09663	0.326245	0.47556	0.346551	0.672124	0.513863	0.034479	0.016444	0.025453	0.015388	0.021167	0.034724
1.09549	0.324226	0.471845	0.345013	0.672837	0.512083	0.034428	0.016384	0.025331	0.015364	0.021266	0.034593
1.09515	0.322826	0.469453	0.344269	0.673277	0.51019	0.03442	0.016336	0.025258	0.015347	0.021358	0.03446
1.09562	0.322042	0.46839	0.344319	0.673457	0.508176	0.034454	0.016302	0.025235	0.015336	0.021442	0.034323
1.09691	0.321874	0.468662	0.345167	0.673391	0.50603	0.03453	0.016281	0.025261	0.015333	0.021518	0.034184
1.09901	0.322319	0.470276	0.346816	0.673094	0.503739	0.034648	0.016274	0.025336	0.015336	0.021586	0.034042
1.10108	0.322781	0.472365	0.34856	0.672292	0.501501	0.034775	0.016274	0.025427	0.015346	0.021615	0.033894
1.10255	0.322869	0.47428	0.349921	0.670869	0.499416	0.034887	0.016277	0.02551	0.015362	0.021593	0.033741
1.10343	0.322582	0.476018	0.350897	0.668812	0.497486	0.034984	0.016283	0.025584	0.015383	0.02152	0.033583
1.10371	0.321917	0.477572	0.351483	0.666105	0.495709	0.035068	0.016293	0.025649	0.015411	0.021395	0.033419
1.1034	0.320874	0.478941	0.351676	0.662729	0.494089	0.035137	0.016305	0.025706	0.015445	0.021217	0.033251
1.10271	0.320046	0.48002	0.351598	0.65994	0.492418	0.035187	0.016322	0.025764	0.015473	0.021098	0.033095
1.10177	0.319638	0.480808	0.351335	0.658122	0.490608	0.03522	0.016343	0.025828	0.015493	0.021074	0.032956
1.1006	0.319649	0.481304	0.350887	0.657259	0.488663	0.035235	0.01637	0.025897	0.015503	0.021146	0.032834
1.09917	0.32008	0.481508	0.350255	0.657338	0.486588	0.035234	0.016401	0.025972	0.015504	0.021315	0.032728
1.0975	0.320931	0.48142	0.349438	0.658354	0.484389	0.035215	0.016438	0.026053	0.015497	0.02158	0.03264
1.09568	0.321412	0.48117	0.348355	0.658061	0.482268	0.035162	0.01645	0.026112	0.015472	0.02175	0.032556
1.09374	0.321392	0.480806	0.347017	0.656106	0.480252	0.035076	0.016436	0.026147	0.015431	0.021793	0.032472
1.0917	0.320871	0.48033	0.345423	0.652485	0.478346	0.034956	0.016396	0.026157	0.015373	0.021707	0.032388
1.08954	0.319846	0.479743	0.343573	0.647186	0.476555	0.034802	0.016328	0.026143	0.0153	0.021492	0.032306
1.08727	0.318322	0.479051	0.341476	0.640241	0.474893	0.034614	0.016234	0.026105	0.01521	0.021148	0.032225
1.0848	0.316842	0.478423	0.339649	0.634647	0.473433	0.034417	0.016154	0.026056	0.015143	0.020853	0.032155
1.08215	0.315449	0.477864	0.338111	0.630551	0.472164	0.034216	0.01609	0.026	0.015098	0.02062	0.032095
1.07932	0.314144	0.477375	0.336864	0.627976	0.471092	0.034009	0.016041	0.025936	0.015076	0.020452	0.032047
1.07629	0.312929	0.476953	0.33591	0.626951	0.470223	0.033797	0.016008	0.025864	0.015077	0.020349	0.032009
1.07318	0.311721	0.476584	0.335194	0.627417	0.469613	0.033583	0.015987	0.025787	0.015096	0.020305	0.031982
1.07065	0.309945	0.476108	0.334143	0.627509	0.469371	0.033387	0.015957	0.025721	0.015107	0.020224	0.031963
1.06871	0.307592	0.475525	0.332754	0.627227	0.469492	0.033209	0.015918	0.025668	0.015109	0.020104	0.031952
1.06736	0.30465	0.474834	0.331022	0.626573	0.469974	0.033049	0.015869	0.025627	0.015103	0.019946	0.031949
1.06662	0.301109	0.474034	0.328944	0.625546	0.470812	0.032907	0.015812	0.025597	0.015089	0.019748	0.031955
1.06622	0.297325	0.473197	0.326712	0.624334	0.471924	0.032772	0.015751	0.025577	0.015067	0.019533	0.031967
1.06518	0.294549	0.472556	0.325	0.623567	0.472897	0.032607	0.015703	0.025553	0.015042	0.01939	0.031984
1.06347	0.29279	0.472113	0.323812	0.623241	0.473732	0.032413	0.015669	0.025526	0.015013	0.01932	0.032006
1.06107	0.292056	0.471869	0.323152	0.623351	0.474426	0.032187	0.015649	0.025495	0.01498	0.019325	0.03203
1.05796	0.292359	0.471825	0.323024	0.623891	0.474979	0.031928	0.015641	0.025459	0.014943	0.019406	0.032059
1.05458	0.293415	0.472044	0.323294	0.624195	0.47538	0.031669	0.015643	0.02543	0.014905	0.019505	0.032083
1.05185	0.294427	0.472552	0.323567	0.622991	0.475631	0.031468	0.015647	0.025427	0.014871	0.019504	0.032088
1.0498	0.295396	0.473346	0.323843	0.620227	0.475731	0.031326	0.015654	0.02545	0.014844	0.019401	0.032074
1.04845	0.29632	0.474425	0.324121	0.615841	0.475674	0.031246	0.015662	0.0255	0.014821	0.019195	0.03204
1.04781	0.2972	0.475784	0.324401	0.609759	0.475455	0.031226	0.015673	0.025575	0.014804	0.018886	0.031987
1.0476	0.297964	0.477167	0.324698	0.602975	0.475012	0.031249	0.015689	0.025662	0.014794	0.018535	0.03192
1.04734	0.298544	0.478244	0.325022	0.596855	0.474307	0.031279	0.015714	0.025737	0.014793	0.018231	0.031851
1.04703	0.298942	0.479018	0.325376	0.591394	0.47334	0.031317	0.015747	0.025803	0.014801	0.017976	0.031778
1.04666	0.299161	0.479494	0.32576	0.586589	0.472108	0.031362	0.015789	0.025858	0.014817	0.017773	0.031703
1.04625	0.299201	0.479673	0.326177	0.582438	0.470609	0.031414	0.01584	0.025903	0.014841	0.017624	0.031623
1.04552	0.299154	0.479515	0.326589	0.579258	0.469112	0.031465	0.0159	0.025943	0.014871	0.017542	0.031557
1.04431	0.299104	0.479046	0.326957	0.577052	0.467822	0.031506	0.015967	0.025985	0.014905	0.017527	0.031514
1.0426	0.299049	0.478265	0.327281	0.57585	0.466742	0.031539	0.016042	0.026028	0.014942	0.017578	0.031495
1.0404	0.298986	0.477172	0.327558	0.575698	0.465879	0.031564	0.016124	0.026072	0.014984	0.017695	0.031501
1.0377	0.298914	0.475766	0.327785	0.576655	0.465239	0.03158	0.016213	0.026117	0.015029	0.017875	0.031531
1.0353	0.298877	0.474565	0.327997	0.577947	0.465148	0.031575	0.016298	0.026161	0.015068	0.018042	0.031587
1.03358	0.298887	0.473799	0.328209	0.579084	0.465662	0.031545	0.016373	0.026203	0.015096	0.018158	0.031662
1.03252	0.298945	0.473469	0.328422	0.580103	0.466769	0.031491	0.01644	0.026244	0.015114	0.018222	0.031758
1.03215	0.299049	0.473574	0.328637	0.581037	0.468459	0.031411	0.016496	0.026282	0.015122	0.018233	0.031874
1.03244	0.299199	0.474111	0.328855	0.581913	0.470723	0.031306	0.016544	0.026318	0.01512	0.018191	0.032009
1.03283	0.299478	0.475083	0.32894	0.583143	0.473014	0.031201	0.016579	0.02636	0.015111	0.018163	0.032155
1.03312	0.299893	0.476426	0.328866	0.584698	0.475146	0.031107	0.016604	0.026409	0.015098	0.018175	0.032308
1.03332	0.300444	0.47814	0.328632	0.586499	0.477123	0.031022	0.01662	0.026466	0.01508	0.018229	0.032469
1.03342	0.301134	0.480224	0.328237	0.588471	0.478946	0.030947	0.016625	0.02653	0.015059	0.018327	0.032637
1.03343	0.301965	0.482678	0.32768	0.590548	0.480617	0.030883	0.016621	0.026601	0.015035	0.018469	0.032812
1.03341	0.30257	0.484479	0.327243	0.59314	0.482192	0.030819	0.016621	0.026654	0.015023	0.018634	0.032977
1.03337	0.302918	0.485542	0.32695	0.596233	0.483683	0.030753	0.016628	0.026688	0.015025	0.018815	0.033132
1.03332	0.30301	0.485865	0.3268	0.599863	0.485099	0.030684	0.016641	0.026702	0.015041	0.019011	0.033277
1.03326	0.302845	0.485445	0.326794	0.604063	0.486446	0.030614	0.01666	0.026698	0.015071	0.01922	0.033412
1.03319	0.302451	0.484318	0.326922	0.608808	0.487703	0.030542	0.016685	0.026676	0.015115	0.019438	0.033536
1.03328	0.302358	0.483581	0.326921	0.612617	0.488571	0.030487	0.016721	0.026662	0.015155	0.019622	0.033645
1.03352	0.302572	0.483262	0.326786	0.615523	0.489047	0.030449	0.016766	0.026657	0.015192	0.01977	0.033739
1.03391	0.303095	0.483364	0.326515	0.617579	0.48913	0.030428	0.016821	0.026661	0.015225	0.019881	0.033819
1.03446	0.303929	0.483893	0.326107	0.618828	0.488816	0.030425	0.016887	0.026674	0.015255	0.019954	0.033885
1.03501	0.305042	0.484729	0.325606	0.61923	0.48827	0.030435	0.016959	0.026693	0.015279	0.01999	0.033937
1.03487	0.306117	0.485134	0.325246	0.618907	0.488335	0.030429	0.017025	0.026695	0.015289	0.020014	0.033992
1.03402	0.307152	0.485102	0.325026	0.617853	0.489014	0.030408	0.017082	0.026681	0.015288	0.020025	0.034049
1.03248	0.308148	0.48463	0.324948	0.616064	0.490307	0.030371	0.01713	0.02665	0.015273	0.020025	0.034109
1.03022	0.309102	0.483714	0.32501	0.613534	0.492216	0.030318	0.01717	0.026602	0.015247	0.020013	0.03417
1.02756	0.31006	0.482633	0.325205	0.610857	0.494613	0.030252	0.017199	0.026545	0.01521	0.020008	0.034241
1.0254	0.311133	0.48214	0.325451	0.609526	0.496961	0.030185	0.017222	0.026508	0.015177	0.020056	0.034338
1.02375	0.312321	0.48224	0.325746	0.609508	0.499249	0.030116	0.017238	0.026491	0.015147	0.020156	0.03446
1.02261	0.313626	0.482936	0.32609	0.610773	0.501468	0.030045	0.017247	0.026493	0.015119	0.020309	0.034606
1.02198	0.31505	0.484231	0.326482	0.613296	0.503608	0.029973	0.01725	0.026514	0.015095	0.020513	0.034777
1.02164	0.316374	0.485798	0.326935	0.616569	0.505885	0.029897	0.01724	0.026548	0.01507	0.020748	0.034971
1.02114	0.317274	0.487039	0.327443	0.619579	0.508567	0.029818	0.017215	0.02658	0.015044	0.020975	0.035178
1.02049	0.317746	0.487953	0.328008	0.622331	0.511649	0.029734	0.017175	0.026609	0.015015	0.021196	0.035398
1.01968	0.317784	0.488537	0.328632	0.624832	0.515126	0.029645	0.017119	0.026636	0.014983	0.02141	0.03563
1.01872	0.317381	0.488789	0.329315	0.62709	0.518996	0.029552	0.01705	0.026661	0.014948	0.021617	0.035874
1.01753	0.316806	0.488721	0.330148	0.628659	0.522845	0.029451	0.016978	0.026683	0.014913	0.021785	0.036111
1.0161	0.316366	0.488408	0.331182	0.629206	0.526238	0.02934	0.016917	0.026703	0.014881	0.021888	0.036326
1.01442	0.316065	0.487848	0.332421	0.628755	0.529187	0.02922	0.016867	0.026721	0.014853	0.021924	0.036519
1.01249	0.315905	0.48704	0.333866	0.627325	0.531704	0.029092	0.016827	0.026738	0.014829	0.021895	0.03669
1.01032	0.31589	0.485985	0.335518	0.624929	0.533798	0.028954	0.0168	0.026755	0.014809	0.021799	0.036841
1.00829	0.315683	0.485064	0.336663	0.622082	0.535459	0.028836	0.016766	0.026768	0.014784	0.021659	0.036969
1.00663	0.315084	0.484504	0.336904	0.619176	0.536738	0.028756	0.016716	0.026777	0.014754	0.021496	0.037077
1.00535	0.314087	0.484307	0.336232	0.616194	0.537644	0.028714	0.016651	0.026783	0.014717	0.02131	0.037164
1.00444	0.312687	0.484476	0.334639	0.613124	0.53818	0.028708	0.016569	0.026784	0.014674	0.0211	0.037232
1.00392	0.310879	0.485013	0.332113	0.609949	0.538352	0.02874	0.016471	0.026781	0.014626	0.020866	0.037281
1.00326	0.308888	0.485008	0.329658	0.607562	0.538167	0.028767	0.016371	0.026748	0.014588	0.020694	0.03731
1.00227	0.306835	0.484155	0.327675	0.606188	0.537674	0.028775	0.016279	0.026679	0.014568	0.020614	0.037323
1.00096	0.304726	0.482447	0.32617	0.605823	0.536876	0.028763	0.016195	0.026573	0.014564	0.020626	0.03732
0.999318	0.302567	0.479878	0.325148	0.606466	0.535776	0.028732	0.016119	0.026433	0.014577	0.020729	0.0373
0.997355	0.300366	0.476439	0.324615	0.608117	0.534377	0.028683	0.016052	0.026257	0.014607	0.020925	0.037264
0.996016	0.298508	0.473912	0.324569	0.608769	0.533326	0.028666	0.016	0.026131	0.014636	0.021029	0.037219
0.995437	0.297036	0.472592	0.324949	0.60803	0.53272	0.02869	0.015963	0.026067	0.014662	0.021008	0.037168
0.995619	0.295951	0.472484	0.325764	0.605856	0.532556	0.028756	0.015939	0.026066	0.014684	0.020861	0.037112
0.996559	0.295254	0.473594	0.32702	0.602195	0.532833	0.028863	0.01593	0.026129	0.014702	0.020585	0.037051
0.998235	0.294941	0.475918	0.328718	0.597008	0.533544	0.02901	0.015933	0.026254	0.014715	0.020181	0.036984
0.999003	0.294461	0.477899	0.330057	0.592506	0.534046	0.029113	0.015942	0.026336	0.014722	0.019837	0.036925
0.998786	0.293774	0.479418	0.33099	0.58881	0.53429	0.029167	0.015958	0.026367	0.014723	0.019568	0.036874
0.997576	0.292879	0.48047	0.331516	0.585933	0.534271	0.029174	0.01598	0.026349	0.014718	0.019379	0.036832
0.995368	0.291774	0.481052	0.331631	0.583893	0.533988	0.029132	0.016009	0.026281	0.014707	0.019271	0.036799
0.992279	0.290498	0.481191	0.331394	0.582795	0.533503	0.029045	0.016041	0.026167	0.014691	0.019252	0.036775
0.989884	0.289464	0.481432	0.331505	0.58216	0.533396	0.028979	0.016065	0.026084	0.014684	0.019263	0.036761
0.988187	0.288671	0.481775	0.331961	0.582021	0.533671	0.028935	0.016081	0.026032	0.014689	0.019304	0.036755
0.987191	0.288118	0.482224	0.332762	0.582419	0.534331	0.028912	0.016088	0.02601	0.014704	0.019374	0.03676
0.986902	0.287806	0.482781	0.333905	0.583405	0.535377	0.028911	0.016087	0.026019	0.01473	0.019472	0.036773
0.987166	0.287732	0.483361	0.335221	0.585061	0.536688	0.028927	0.016082	0.026054	0.014763	0.0196	0.036791
0.987199	0.28777	0.483651	0.336059	0.587127	0.537706	0.028936	0.016089	0.026089	0.014787	0.019764	0.036794
0.987001	0.287918	0.483651	0.336417	0.589596	0.538431	0.028939	0.016109	0.026123	0.014801	0.019964	0.036782
0.986569	0.288176	0.48336	0.336296	0.592463	0.538865	0.028936	0.016142	0.026158	0.014806	0.020197	0.036756
0.985902	0.28854	0.482777	0.335695	0.595721	0.539007	0.028926	0.016189	0.026192	0.0148	0.020462	0.036715
0.984869	0.288804	0.481949	0.334765	0.598586	0.538716	0.028903	0.016242	0.02622	0.014787	0.020702	0.036657
0.983315	0.288579	0.481033	0.3339	0.599577	0.537818	0.028861	0.016282	0.026233	0.014776	0.020814	0.036582
0.981236	0.287866	0.480033	0.3331	0.598668	0.536305	0.028799	0.01631	0.026231	0.014768	0.020795	0.03649
0.97863	0.286667	0.47895	0.33236	0.595824	0.534167	0.028717	0.016325	0.026214	0.014762	0.020646	0.03638
0.975493	0.284983	0.477786	0.331679	0.591001	0.531394	0.028616	0.016326	0.026181	0.014759	0.020365	0.036253
0.972175	0.283269	0.476672	0.331064	0.585627	0.528458	0.028511	0.016325	0.02615	0.014762	0.020039	0.036114
0.969154	0.2821	0.475753	0.330506	0.581633	0.525978	0.028425	0.016339	0.026147	0.014773	0.019793	0.035977
0.966432	0.281478	0.475028	0.330008	0.579035	0.523947	0.028358	0.016369	0.02617	0.014792	0.019628	0.035842
0.964012	0.281403	0.474498	0.329573	0.577856	0.522359	0.028312	0.016415	0.026221	0.014821	0.019547	0.035709
0.961896	0.281876	0.474161	0.329205	0.578118	0.521205	0.028284	0.016477	0.0263	0.014859	0.019552	0.035578
0.959879	0.282228	0.47386	0.328698	0.579726	0.520103	0.028264	0.016535	0.026365	0.014895	0.019635	0.035463
0.957769	0.281922	0.47345	0.327901	0.582262	0.518712	0.028239	0.016572	0.026386	0.014923	0.019772	0.035374
0.955564	0.280957	0.472929	0.326813	0.58571	0.517042	0.02821	0.01659	0.026362	0.014943	0.019963	0.03531
0.953268	0.279332	0.472297	0.325436	0.590066	0.515104	0.028176	0.016588	0.026292	0.014956	0.020204	0.035272
0.950882	0.277045	0.471552	0.323769	0.595334	0.512911	0.028139	0.016565	0.026179	0.01496	0.020496	0.03526
0.948611	0.274871	0.470715	0.32238	0.600573	0.510967	0.028108	0.016548	0.026073	0.014973	0.020787	0.035269
0.946539	0.273202	0.469809	0.321523	0.605271	0.509484	0.028091	0.016549	0.026005	0.015002	0.02105	0.035294
0.944666	0.272039	0.468834	0.3212	0.60946	0.508461	0.028086	0.016569	0.025973	0.015047	0.021287	0.035336
0.942988	0.271384	0.467789	0.321407	0.613169	0.5079	0.028094	0.016608	0.025978	0.015108	0.021498	0.035394
0.941504	0.271235	0.466676	0.322145	0.61642	0.507802	0.028115	0.016665	0.026019	0.015184	0.021684	0.035469
0.940443	0.271086	0.4657	0.322724	0.618765	0.508061	0.028135	0.016719	0.026047	0.01524	0.021789	0.035536
0.939821	0.270767	0.464904	0.322939	0.620153	0.508584	0.02815	0.016765	0.026048	0.015267	0.021807	0.035588
0.939642	0.27028	0.464291	0.322788	0.620569	0.509378	0.02816	0.016803	0.026021	0.015265	0.021736	0.035627
0.939909	0.269624	0.463859	0.322269	0.619994	0.510447	0.028165	0.016834	0.025966	0.015234	0.021575	0.035651
0.940627	0.2688	0.463611	0.321381	0.618406	0.511799	0.028165	0.016856	0.025885	0.015175	0.021323	0.03566
0.940951	0.267713	0.463028	0.320449	0.617218	0.512799	0.02815	0.016872	0.025795	0.015121	0.021136	0.035662
0.940785	0.266374	0.462061	0.319531	0.616585	0.513381	0.02812	0.016884	0.025702	0.015079	0.021031	0.035657
0.940126	0.264784	0.460711	0.318628	0.616507	0.513541	0.028076	0.016891	0.025605	0.015048	0.021011	0.035646
0.93897	0.262938	0.458974	0.317745	0.616986	0.51328	0.028017	0.016893	0.025506	0.015029	0.021077	0.035629
0.937302	0.260877	0.456881	0.316885	0.618001	0.512626	0.027944	0.016891	0.025404	0.015021	0.021224	0.035606
0.935454	0.25929	0.455133	0.316043	0.618513	0.512292	0.027879	0.016883	0.025317	0.015014	0.021313	0.035589
0.933444	0.258187	0.453746	0.315215	0.618514	0.512295	0.027821	0.01687	0.025245	0.015006	0.021339	0.035577
0.931273	0.257568	0.452719	0.314403	0.618025	0.512636	0.027773	0.016852	0.025188	0.014998	0.0213	0.035571
0.928941	0.257436	0.452054	0.313605	0.617064	0.513314	0.027732	0.016829	0.025147	0.014991	0.021196	0.03557
0.926526	0.257639	0.45168	0.312785	0.615721	0.514279	0.027701	0.016798	0.025117	0.01498	0.021039	0.035575
0.924424	0.257244	0.451074	0.311775	0.614516	0.515081	0.027684	0.016756	0.025071	0.014961	0.02093	0.035578
0.922637	0.256243	0.450231	0.310573	0.613444	0.515721	0.027679	0.016702	0.025007	0.014933	0.02087	0.035581
0.921168	0.254629	0.449147	0.309177	0.612499	0.516198	0.027688	0.016637	0.024928	0.014897	0.02086	0.035584
0.920019	0.252397	0.447815	0.307587	0.611676	0.516513	0.027709	0.016562	0.024832	0.014852	0.0209	0.035586
0.919265	0.249884	0.446386	0.306004	0.611015	0.516826	0.027743	0.016482	0.024733	0.014801	0.020968	0.035592
0.918937	0.248068	0.445278	0.304939	0.610521	0.517532	0.027784	0.016416	0.024669	0.014756	0.020988	0.035609
0.919037	0.246958	0.444495	0.304394	0.610185	0.518632	0.027833	0.016364	0.024641	0.014716	0.020962	0.035638
0.919564	0.24656	0.444044	0.304369	0.609997	0.520126	0.027889	0.016324	0.024647	0.014683	0.020889	0.035678
0.920519	0.246883	0.44393	0.304865	0.609952	0.522016	0.027953	0.016296	0.024688	0.014655	0.020768	0.03573
0.92163	0.24752	0.443816	0.305791	0.610137	0.523948	0.028013	0.016272	0.024742	0.014627	0.020639	0.035787
0.922411	0.247715	0.443147	0.306873	0.610598	0.525327	0.028057	0.016241	0.024772	0.014593	0.020573	0.035838
0.922863	0.24747	0.441922	0.308113	0.611342	0.526153	0.028085	0.016203	0.02478	0.014553	0.020569	0.035884
0.922985	0.246781	0.440139	0.309511	0.612375	0.526426	0.028096	0.016159	0.024764	0.014507	0.020627	0.035924
0.922779	0.24565	0.437794	0.31107	0.613701	0.526146	0.02809	0.016109	0.024726	0.014453	0.020745	0.03596
0.92223	0.24452	0.435555	0.312412	0.614626	0.525569	0.028069	0.016059	0.024681	0.014401	0.020857	0.035984
0.921391	0.243848	0.434085	0.313181	0.61447	0.525015	0.028039	0.016017	0.024651	0.014358	0.020892	0.035993
0.92026	0.243635	0.433388	0.313375	0.613224	0.524485	0.027999	0.015981	0.024634	0.014324	0.02085	0.035987
0.918834	0.243881	0.433465	0.31299	0.610876	0.523982	0.027949	0.015953	0.024632	0.014299	0.020732	0.035966
0.917109	0.244586	0.434318	0.312022	0.607408	0.523506	0.027888	0.015931	0.024643	0.014283	0.020538	0.035928
0.915462	0.245559	0.435414	0.310675	0.603828	0.522945	0.02782	0.015912	0.024656	0.014268	0.020328	0.03588
0.914128	0.246616	0.436336	0.309149	0.600823	0.522217	0.027749	0.015893	0.024663	0.014248	0.020148	0.035826
0.913107	0.247759	0.437083	0.307442	0.598404	0.52131	0.027674	0.015875	0.024663	0.014224	0.019999	0.035768
0.912396	0.248988	0.437653	0.305553	0.59658	0.520213	0.027597	0.015857	0.024658	0.014198	0.01988	0.035703
0.911995	0.250301	0.438043	0.303479	0.595361	0.518914	0.027518	0.015839	0.024646	0.014168	0.019792	0.035633
0.911244	0.251347	0.438479	0.301596	0.59453	0.517818	0.027455	0.015825	0.024646	0.014136	0.019746	0.035577
0.909906	0.25201	0.439049	0.300033	0.593899	0.517055	0.027413	0.015819	0.024665	0.014101	0.019741	0.035539
0.907977	0.252291	0.439754	0.298794	0.593461	0.516628	0.027393	0.015819	0.024703	0.014065	0.019777	0.03552
0.905455	0.252191	0.440596	0.297882	0.593213	0.516536	0.027393	0.015826	0.024761	0.014026	0.019854	0.035519
0.902336	0.251711	0.441579	0.297299	0.593158	0.516779	0.027414	0.01584	0.024837	0.013984	0.019972	0.035538
0.899364	0.251327	0.442495	0.296978	0.593044	0.517214	0.027428	0.015852	0.0249	0.013944	0.020079	0.035582
0.896696	0.251138	0.443298	0.296862	0.592784	0.517768	0.02743	0.015863	0.024944	0.013909	0.020165	0.035652
0.894337	0.251144	0.443985	0.296954	0.592371	0.51844	0.027419	0.015871	0.024969	0.013879	0.020234	0.035745
0.892287	0.251345	0.444555	0.297254	0.591795	0.519231	0.027395	0.015877	0.024976	0.013854	0.020285	0.035863
0.890559	0.251747	0.445005	0.297765	0.591046	0.520142	0.027359	0.01588	0.024964	0.013834	0.020318	0.036005
0.889381	0.252531	0.44551	0.298435	0.589937	0.521178	0.027346	0.015889	0.024969	0.013819	0.020284	0.036146
0.888719	0.253674	0.446083	0.299243	0.588448	0.522321	0.027358	0.015905	0.024991	0.013808	0.020183	0.036285
0.888575	0.255177	0.446727	0.300188	0.586551	0.523572	0.027396	0.015927	0.025032	0.013802	0.020011	0.036421
0.88895	0.25704	0.447444	0.301272	0.584206	0.524933	0.027459	0.015957	0.025091	0.0138	0.019767	0.036554
0.889833	0.259264	0.448241	0.30248	0.581503	0.526367	0.027546	0.015995	0.025166	0.013803	0.019459	0.036683
0.890649	0.261517	0.449043	0.303568	0.579505	0.527471	0.027629	0.016039	0.025227	0.013813	0.01922	0.036789
0.8914	0.263797	0.44985	0.304538	0.578252	0.528254	0.027708	0.016091	0.025276	0.013829	0.019052	0.036873
0.892087	0.266103	0.45066	0.305389	0.577797	0.528724	0.027783	0.01615	0.025312	0.013853	0.018957	0.036936
0.892712	0.268434	0.451473	0.306121	0.578197	0.52889	0.027852	0.016216	0.025335	0.013883	0.018935	0.036977
0.893223	0.270678	0.452329	0.30668	0.579212	0.528812	0.027913	0.016282	0.025348	0.013918	0.018962	0.036998
0.893478	0.272475	0.453328	0.306947	0.579437	0.528753	0.027959	0.016326	0.025367	0.013946	0.018927	0.037012
0.893478	0.273828	0.45447	0.306922	0.578866	0.52871	0.02799	0.016347	0.025393	0.013967	0.01883	0.03702
0.893222	0.274737	0.455753	0.306605	0.577489	0.528685	0.028006	0.016346	0.025425	0.013982	0.018669	0.03702
0.892711	0.275203	0.457175	0.305994	0.575298	0.528676	0.028005	0.016321	0.025463	0.01399	0.018443	0.037014
0.891984	0.275487	0.458588	0.305179	0.573054	0.528649	0.027993	0.016283	0.025505	0.013994	0.018218	0.037009
0.891184	0.276174	0.459685	0.304394	0.572259	0.528523	0.027982	0.016255	0.025548	0.014005	0.018125	0.037016
0.890309	0.277264	0.460468	0.303643	0.572852	0.528294	0.02797	0.016238	0.025593	0.014023	0.018166	0.037037
0.889359	0.278757	0.460937	0.302925	0.574788	0.527961	0.027958	0.01623	0.025638	0.014047	0.018341	0.03707
0.888331	0.280654	0.461094	0.302242	0.578031	0.527523	0.027946	0.016233	0.025684	0.014078	0.018648	0.037116
0.887302	0.28261	0.461114	0.301639	0.581315	0.527109	0.027935	0.016239	0.02573	0.014108	0.018969	0.037165
0.886361	0.284155	0.461252	0.301149	0.582947	0.526865	0.027928	0.016242	0.025773	0.014131	0.019147	0.037205
0.885508	0.285287	0.461508	0.30077	0.582955	0.526792	0.027925	0.016242	0.025813	0.014147	0.01918	0.037235
0.88474	0.286005	0.461882	0.3005	0.581352	0.526887	0.027926	0.016239	0.02585	0.014157	0.019068	0.037257
0.884057	0.286307	0.462374	0.300338	0.578135	0.527148	0.02793	0.016233	0.025884	0.014161	0.018812	0.037271
0.883402	0.286464	0.462576	0.300394	0.574653	0.527449	0.02794	0.016235	0.025909	0.014167	0.018541	0.037276
0.882715	0.286731	0.462188	0.300717	0.572086	0.527656	0.027956	0.016251	0.025922	0.014183	0.018369	0.037277
0.881997	0.287109	0.461207	0.301307	0.570464	0.527766	0.027978	0.016283	0.025922	0.014208	0.018297	0.037272
0.881244	0.2876	0.459629	0.302165	0.569825	0.527777	0.028007	0.016331	0.025911	0.014244	0.018327	0.037261
0.880457	0.288203	0.45745	0.303294	0.570214	0.527685	0.028043	0.016393	0.025888	0.01429	0.018459	0.037245
0.879716	0.288612	0.455277	0.304252	0.57023	0.527233	0.028082	0.016443	0.025857	0.014331	0.018573	0.037214
0.879056	0.288685	0.453442	0.30482	0.569108	0.526325	0.028121	0.016467	0.025821	0.014361	0.018605	0.037163
0.878482	0.288419	0.451943	0.304995	0.566838	0.524961	0.028161	0.016465	0.025783	0.014381	0.018556	0.037094
0.877997	0.287811	0.450783	0.304776	0.563404	0.523139	0.0282	0.016436	0.02574	0.01439	0.018426	0.037004
0.877606	0.28686	0.449962	0.30416	0.558789	0.520855	0.028239	0.01638	0.025693	0.014388	0.018215	0.036895
0.876985	0.285885	0.449006	0.30358	0.555947	0.518819	0.028272	0.016332	0.02565	0.014391	0.018115	0.036789
0.876054	0.284992	0.447769	0.303173	0.5555	0.517216	0.028299	0.016303	0.025611	0.014406	0.018178	0.036694
0.874809	0.284183	0.446249	0.302942	0.557368	0.51604	0.02832	0.016294	0.025576	0.014433	0.018402	0.036609
0.873251	0.283457	0.444447	0.302885	0.561488	0.515285	0.028335	0.016304	0.025547	0.014472	0.018782	0.036535
0.871376	0.282816	0.442362	0.303004	0.567814	0.514942	0.028343	0.016334	0.025522	0.014523	0.019317	0.036471
0.869373	0.282262	0.440617	0.302817	0.573145	0.514487	0.028336	0.01635	0.025495	0.014553	0.019761	0.036432
0.867283	0.281785	0.439273	0.30227	0.577074	0.51382	0.028313	0.016346	0.025468	0.01456	0.020085	0.036416
0.865106	0.281387	0.438331	0.30136	0.579665	0.512936	0.028275	0.016324	0.025439	0.014545	0.020291	0.036422
0.862839	0.28107	0.437791	0.300085	0.580967	0.511828	0.028221	0.016284	0.02541	0.014508	0.020384	0.03645
0.860501	0.280849	0.437667	0.298466	0.581043	0.510561	0.028154	0.016224	0.02538	0.014449	0.020369	0.036502
0.858409	0.280796	0.43772	0.297146	0.581234	0.510085	0.028102	0.01617	0.025344	0.014396	0.020366	0.036568
0.856569	0.280906	0.437931	0.296143	0.581619	0.510399	0.028066	0.016122	0.025304	0.01435	0.02038	0.036648
0.854983	0.281178	0.438302	0.295458	0.58223	0.511504	0.028046	0.01608	0.025259	0.01431	0.02041	0.036741
0.853654	0.281614	0.438836	0.295092	0.583102	0.513403	0.028042	0.016044	0.025208	0.014278	0.020456	0.036847
0.852563	0.282158	0.439408	0.295067	0.584166	0.516045	0.028052	0.016013	0.025154	0.014251	0.020503	0.036965
0.851443	0.282467	0.439348	0.295241	0.584709	0.518596	0.02806	0.01598	0.025111	0.014231	0.020491	0.037075
0.850292	0.282538	0.438657	0.295617	0.584724	0.521062	0.028064	0.015944	0.025077	0.014217	0.020418	0.037177
0.849113	0.282371	0.437334	0.296196	0.584201	0.523451	0.028066	0.015906	0.025053	0.014208	0.020286	0.037273
0.847904	0.281964	0.435378	0.29698	0.583128	0.525768	0.028065	0.015865	0.025038	0.014205	0.020091	0.037362
0.846639	0.2813	0.432991	0.297877	0.582197	0.527889	0.028058	0.015822	0.025025	0.014206	0.019895	0.037446
0.845257	0.280425	0.430869	0.298585	0.583116	0.529509	0.028043	0.01578	0.02499	0.014207	0.019857	0.037532
0.843758	0.279338	0.429012	0.299102	0.585811	0.530637	0.028019	0.015739	0.024934	0.014208	0.019977	0.03762
0.84214	0.278038	0.427423	0.299429	0.590221	0.531277	0.027987	0.0157	0.024856	0.014211	0.020251	0.037709
0.840404	0.276524	0.426102	0.299563	0.596302	0.531435	0.027948	0.015663	0.024758	0.014214	0.020678	0.037801
0.83868	0.274852	0.425006	0.299599	0.602567	0.531366	0.027901	0.015632	0.024652	0.014217	0.02113	0.037889
0.83717	0.273148	0.423989	0.299708	0.606484	0.531529	0.027852	0.015614	0.024565	0.014219	0.021395	0.03796
0.835875	0.271412	0.423051	0.299894	0.608105	0.53193	0.027801	0.01561	0.024496	0.014221	0.021473	0.038015
0.834796	0.269643	0.422192	0.300157	0.607461	0.532575	0.027747	0.015619	0.024444	0.014222	0.021365	0.038054
0.833934	0.267841	0.421413	0.300498	0.604565	0.533467	0.027692	0.015641	0.024411	0.014222	0.021071	0.038077
0.833065	0.266086	0.420617	0.300593	0.601211	0.534263	0.027629	0.015671	0.02438	0.014221	0.020762	0.038092
0.831944	0.26445	0.4197	0.300139	0.599339	0.534598	0.027557	0.015704	0.024336	0.014218	0.020623	0.038114
0.83057	0.262931	0.418663	0.299137	0.598933	0.534474	0.027474	0.01574	0.024278	0.014215	0.020652	0.038141
0.828944	0.261529	0.417505	0.297585	0.59999	0.533888	0.027381	0.01578	0.024205	0.01421	0.020851	0.038174
0.827065	0.260244	0.416229	0.295482	0.602523	0.532839	0.027278	0.015822	0.02412	0.014206	0.021218	0.038213
0.825071	0.259208	0.415162	0.293525	0.605044	0.532095	0.027184	0.015859	0.024049	0.014196	0.021567	0.038248
0.823074	0.258464	0.414491	0.292169	0.606479	0.532128	0.027112	0.015885	0.024011	0.01418	0.021769	0.038273
0.821071	0.258015	0.414211	0.291413	0.606866	0.53294	0.027062	0.015899	0.024007	0.014158	0.021825	0.038288
0.81906	0.257861	0.414322	0.291255	0.606229	0.534531	0.027034	0.015903	0.024036	0.01413	0.021737	0.038293
0.817039	0.258006	0.414818	0.291694	0.604587	0.536905	0.027027	0.015895	0.0241	0.014097	0.021505	0.038289
0.815117	0.258342	0.415132	0.2924	0.603978	0.539088	0.027019	0.015885	0.024159	0.014064	0.021351	0.038279
0.813324	0.258788	0.415033	0.293183	0.605076	0.54067	0.026997	0.015877	0.024199	0.014035	0.021358	0.038269
0.81166	0.259344	0.414524	0.294046	0.607842	0.541653	0.026963	0.015873	0.024219	0.014011	0.021522	0.038256
0.810128	0.260009	0.413605	0.294991	0.612246	0.54204	0.026917	0.01587	0.02422	0.013991	0.021843	0.038243
0.808728	0.260783	0.412279	0.29602	0.618267	0.541835	0.026859	0.015871	0.024201	0.013974	0.022317	0.038228
0.807204	0.261427	0.410818	0.296993	0.622122	0.541371	0.026796	0.015866	0.024167	0.013961	0.022651	0.038186
0.805498	0.261894	0.409307	0.297877	0.623088	0.540755	0.026731	0.015855	0.024121	0.01395	0.022788	0.038115
0.80361	0.262185	0.407744	0.298676	0.621138	0.539977	0.026663	0.015839	0.024064	0.013941	0.022729	0.038015
0.801537	0.262299	0.406132	0.29939	0.616222	0.539028	0.026594	0.015816	0.023996	0.013933	0.022475	0.037885
0.79928	0.26224	0.404469	0.300019	0.608285	0.537896	0.026522	0.015788	0.023915	0.013928	0.02203	0.037724
0.797498	0.262469	0.402865	0.300624	0.602711	0.536279	0.02646	0.015767	0.023842	0.013925	0.021793	0.037551
0.796205	0.263004	0.401324	0.30121	0.599738	0.534176	0.026407	0.015756	0.023779	0.013925	0.021782	0.037369
0.795403	0.263845	0.399844	0.301777	0.599358	0.531577	0.026364	0.015753	0.023724	0.013929	0.021996	0.037177
0.795091	0.264993	0.398427	0.302325	0.601591	0.528469	0.026331	0.015759	0.02368	0.013936	0.022431	0.036974
0.795262	0.266384	0.397089	0.302828	0.606354	0.524901	0.02631	0.015772	0.023645	0.013945	0.023062	0.03676
0.795359	0.267257	0.395857	0.303095	0.60976	0.521648	0.026298	0.015779	0.023619	0.013952	0.023513	0.036558
0.795384	0.267611	0.394728	0.303124	0.61191	0.518711	0.026296	0.015778	0.023602	0.013958	0.023789	0.036367
0.795341	0.267444	0.3937	0.302914	0.612884	0.516091	0.026303	0.01577	0.023594	0.013962	0.023894	0.036187
0.795234	0.266753	0.392771	0.302463	0.612751	0.513791	0.02632	0.015756	0.023596	0.013965	0.023833	0.036018
0.795196	0.265671	0.392014	0.301745	0.611847	0.511959	0.026347	0.015736	0.023606	0.013968	0.023641	0.035873
0.79565	0.264859	0.391607	0.300791	0.611518	0.51083	0.026384	0.015722	0.023613	0.013975	0.023489	0.035777
0.796597	0.264318	0.391551	0.299599	0.611775	0.510412	0.026432	0.015712	0.023619	0.013987	0.023378	0.03573
0.798037	0.264051	0.391847	0.298167	0.612632	0.510712	0.02649	0.015707	0.023623	0.014003	0.023308	0.035734
0.799971	0.264058	0.392496	0.296496	0.614103	0.511738	0.026559	0.015708	0.023626	0.014024	0.023278	0.03579
0.802136	0.264183	0.393285	0.294742	0.615311	0.513342	0.026625	0.01571	0.023624	0.014042	0.023238	0.035886
0.803892	0.264039	0.393706	0.29326	0.614383	0.514972	0.026662	0.015706	0.023614	0.014046	0.02308	0.035987
0.80524	0.263628	0.39376	0.292052	0.611216	0.516626	0.026671	0.015697	0.023596	0.014035	0.022802	0.036091
0.806176	0.262948	0.393449	0.291124	0.605681	0.518306	0.026652	0.015683	0.02357	0.01401	0.0224	0.0362
0.806699	0.262	0.392775	0.29048	0.59762	0.520013	0.026604	0.015664	0.023536	0.01397	0.021876	0.036312
0.807073	0.260913	0.391933	0.290022	0.58984	0.52165	0.026548	0.015644	0.023497	0.013925	0.021405	0.036414
0.807687	0.259892	0.391221	0.289563	0.585948	0.523088	0.026512	0.015629	0.02346	0.013892	0.021209	0.036492
0.808538	0.258934	0.390636	0.289099	0.585826	0.524333	0.026497	0.015621	0.023423	0.01387	0.021286	0.036546
0.809627	0.258037	0.390178	0.288631	0.589425	0.525395	0.026502	0.015619	0.023386	0.01386	0.021633	0.036577
0.810952	0.257199	0.389845	0.288156	0.596756	0.52628	0.026528	0.015623	0.02335	0.01386	0.022244	0.036585
0.812383	0.25657	0.389712	0.287923	0.60419	0.527015	0.026559	0.015628	0.023313	0.013869	0.022857	0.036574
0.81378	0.256237	0.389801	0.288103	0.608454	0.527632	0.026579	0.01563	0.023277	0.013884	0.023242	0.036552
0.815146	0.256204	0.39011	0.288694	0.609741	0.528131	0.026589	0.015628	0.023243	0.013904	0.023402	0.036519
0.816481	0.256472	0.390639	0.289697	0.608198	0.52851	0.026588	0.015623	0.02321	0.013929	0.023339	0.036473
0.817788	0.257043	0.391385	0.291111	0.603936	0.528768	0.026577	0.015614	0.023178	0.01396	0.023058	0.036416
0.818576	0.257636	0.392115	0.292476	0.59939	0.528884	0.026553	0.015607	0.023152	0.01399	0.022764	0.036371
0.818646	0.258079	0.392692	0.293532	0.595937	0.52886	0.026515	0.015605	0.023132	0.014016	0.022578	0.03635
0.817997	0.258373	0.393117	0.294281	0.593594	0.528702	0.026464	0.015609	0.023119	0.014037	0.022501	0.036354
0.816627	0.258518	0.39339	0.294724	0.592382	0.528413	0.026399	0.015619	0.023113	0.014053	0.022537	0.036383
0.814536	0.258512	0.393512	0.294863	0.592327	0.527997	0.026321	0.015635	0.023114	0.014065	0.022688	0.036437
0.812947	0.258417	0.393673	0.294729	0.591548	0.527934	0.026253	0.015651	0.023112	0.014067	0.022751	0.036503
0.812216	0.258265	0.393932	0.294369	0.589403	0.528332	0.026204	0.015664	0.023107	0.01406	0.022664	0.036575
0.812346	0.258056	0.394291	0.293781	0.585805	0.529187	0.026172	0.015676	0.023096	0.014042	0.022421	0.036654
0.813342	0.25779	0.39475	0.292963	0.580652	0.530499	0.026159	0.015685	0.02308	0.014014	0.022018	0.036737
0.815207	0.257465	0.395312	0.291913	0.573822	0.532266	0.026164	0.015691	0.023059	0.013976	0.021449	0.036827
0.817184	0.256941	0.395502	0.291083	0.570394	0.533755	0.026174	0.015691	0.023036	0.013942	0.021161	0.036892
0.819118	0.256211	0.395274	0.290524	0.570604	0.534861	0.026186	0.015687	0.023014	0.013918	0.021191	0.036928
0.821009	0.255274	0.394626	0.290238	0.57432	0.535582	0.026201	0.015679	0.022991	0.013902	0.021529	0.036937
0.822855	0.254127	0.393555	0.290223	0.581464	0.535916	0.026219	0.015667	0.022968	0.013895	0.02217	0.036918
0.824646	0.252815	0.392082	0.29048	0.591882	0.535866	0.026238	0.01565	0.022945	0.013897	0.023094	0.03687
0.826265	0.252201	0.390916	0.290715	0.599433	0.53582	0.02625	0.015644	0.022924	0.013889	0.023747	0.036799
0.827711	0.252297	0.390081	0.29091	0.604129	0.535791	0.026255	0.01565	0.022905	0.013871	0.024124	0.036707
0.828984	0.253107	0.38958	0.291062	0.606165	0.535775	0.026252	0.015667	0.022889	0.013844	0.024233	0.036593
0.830085	0.254634	0.389414	0.291172	0.605689	0.535768	0.026243	0.015695	0.022875	0.013807	0.024086	0.036458
0.830959	0.256749	0.389483	0.29124	0.60327	0.535679	0.026225	0.015734	0.022864	0.013764	0.023737	0.036303
0.831465	0.258372	0.389068	0.291278	0.602392	0.535063	0.026203	0.015772	0.022855	0.013733	0.02356	0.03616
0.831604	0.259499	0.388168	0.291287	0.603039	0.533921	0.026174	0.015807	0.022848	0.013714	0.023553	0.036027
0.831373	0.26013	0.386778	0.291266	0.605199	0.532251	0.026141	0.015841	0.022843	0.013708	0.023714	0.035906
0.830772	0.260261	0.384895	0.291215	0.608873	0.530054	0.026101	0.015872	0.02284	0.013713	0.024043	0.035796
0.829937	0.260145	0.382947	0.291144	0.613434	0.52768	0.026062	0.015903	0.022843	0.013728	0.024474	0.035699
0.829324	0.260572	0.382134	0.291081	0.616701	0.526137	0.026043	0.015942	0.022863	0.013741	0.024787	0.035616
0.828933	0.261542	0.382458	0.291029	0.618716	0.525423	0.026044	0.01599	0.0229	0.013753	0.024985	0.035547
0.828767	0.263057	0.383918	0.290989	0.619514	0.525538	0.026066	0.016045	0.022955	0.013763	0.025072	0.035491
0.828825	0.265116	0.386516	0.290964	0.619127	0.526481	0.026107	0.01611	0.023027	0.013771	0.025049	0.035449
0.828768	0.267244	0.38961	0.290913	0.618183	0.527795	0.026153	0.016173	0.023098	0.01378	0.024982	0.035418
0.828043	0.268605	0.391963	0.290765	0.617827	0.528568	0.026179	0.016222	0.023137	0.013794	0.024991	0.035389
0.826643	0.269201	0.393575	0.290521	0.618049	0.5288	0.026185	0.016255	0.023144	0.013814	0.025075	0.03536
0.824561	0.269033	0.394449	0.290181	0.618844	0.528491	0.02617	0.016273	0.023119	0.013841	0.025233	0.035333
0.82179	0.268101	0.394585	0.289747	0.620204	0.52764	0.026134	0.016274	0.023061	0.013874	0.025464	0.035306
0.819134	0.267037	0.394469	0.289531	0.620993	0.526793	0.02609	0.01627	0.023001	0.013911	0.025636	0.035279
0.817453	0.266562	0.394685	0.289829	0.61999	0.526535	0.026053	0.016276	0.022974	0.013952	0.025612	0.03525
0.816754	0.266676	0.395237	0.29064	0.617096	0.526867	0.026023	0.016294	0.02298	0.013996	0.025384	0.03522
0.817041	0.26738	0.396127	0.291969	0.612187	0.527792	0.026001	0.016323	0.023019	0.014045	0.024942	0.035189
0.818322	0.268676	0.397359	0.293816	0.605103	0.529314	0.025987	0.016364	0.023091	0.014097	0.024277	0.035156
0.819836	0.269924	0.398504	0.295544	0.598306	0.530785	0.025977	0.016406	0.023153	0.014145	0.023638	0.035124
0.820983	0.270668	0.399258	0.296709	0.593544	0.53173	0.025968	0.016442	0.023177	0.014184	0.023205	0.035094
0.821765	0.270905	0.39962	0.297311	0.590904	0.532152	0.025961	0.016473	0.023162	0.014214	0.022985	0.035066
0.82218	0.270632	0.399586	0.297347	0.590502	0.532053	0.025954	0.016496	0.023107	0.014234	0.022987	0.03504
0.822229	0.269846	0.399153	0.296817	0.59249	0.531435	0.025948	0.016514	0.023013	0.014244	0.02322	0.035017
0.822239	0.26895	0.39843	0.296195	0.594437	0.530714	0.025944	0.016525	0.022926	0.014245	0.023448	0.034998
0.822362	0.268142	0.397509	0.295712	0.595164	0.530083	0.025943	0.016531	0.022867	0.01424	0.023558	0.034986
0.822595	0.267423	0.396389	0.295364	0.594685	0.529537	0.025944	0.016532	0.022835	0.014229	0.023551	0.03498
0.822936	0.266796	0.39507	0.295153	0.59301	0.529075	0.025949	0.016528	0.022831	0.014212	0.023426	0.034981
0.823384	0.26626	0.393553	0.295075	0.590143	0.528693	0.025956	0.016519	0.022854	0.014189	0.023185	0.034989
0.823569	0.265675	0.392016	0.295027	0.587968	0.528727	0.025954	0.016507	0.022876	0.014174	0.023	0.035005
0.823424	0.265008	0.390503	0.294974	0.586867	0.529199	0.02594	0.016494	0.02289	0.01417	0.022911	0.035031
0.822948	0.264256	0.389016	0.294915	0.586837	0.530109	0.025915	0.016478	0.022896	0.014178	0.022918	0.035064
0.822141	0.263419	0.387553	0.294849	0.587874	0.531457	0.025878	0.016461	0.022894	0.014196	0.023022	0.035107
0.821004	0.262495	0.386114	0.294777	0.58998	0.533245	0.02583	0.016443	0.022884	0.014225	0.023223	0.035157
0.819424	0.26134	0.384632	0.294261	0.589027	0.534376	0.025787	0.01643	0.02287	0.014248	0.02319	0.035211
0.817438	0.25996	0.3831	0.293301	0.584637	0.534793	0.025751	0.016423	0.022853	0.014264	0.022895	0.035267
0.815048	0.258357	0.381517	0.291895	0.5765	0.534506	0.025722	0.016423	0.022834	0.014273	0.022319	0.035324
0.812257	0.25653	0.379884	0.290045	0.56418	0.533521	0.025699	0.016429	0.022812	0.014276	0.021446	0.035383
0.809074	0.254499	0.378228	0.287758	0.54768	0.531865	0.02568	0.016442	0.022789	0.014271	0.020306	0.035441
0.805936	0.252613	0.376773	0.285501	0.534597	0.530342	0.025645	0.016455	0.022782	0.014276	0.019458	0.035484
0.802839	0.250871	0.375518	0.283276	0.525095	0.528951	0.025595	0.016468	0.022791	0.014291	0.018919	0.035514
0.799779	0.249274	0.374462	0.281083	0.519431	0.527694	0.025529	0.016481	0.022817	0.014316	0.018707	0.03553
0.796751	0.247821	0.373606	0.278923	0.517992	0.526571	0.025448	0.016495	0.022859	0.01435	0.018841	0.035532
0.793842	0.246543	0.372843	0.27686	0.52049	0.525531	0.025357	0.016507	0.022907	0.014389	0.019254	0.035518
0.79131	0.245453	0.37171	0.275073	0.521557	0.524304	0.025286	0.016513	0.022919	0.014414	0.019529	0.035486
0.789157	0.244553	0.370207	0.273563	0.521235	0.522885	0.025236	0.016511	0.022895	0.014425	0.019667	0.035436
0.787388	0.243846	0.368333	0.272329	0.519547	0.521267	0.025205	0.016503	0.022836	0.014424	0.01967	0.035368
0.786007	0.243333	0.366086	0.271373	0.516499	0.519443	0.025193	0.016488	0.022741	0.014409	0.01954	0.035282
0.784913	0.242966	0.363713	0.270654	0.513422	0.517554	0.025192	0.016471	0.022623	0.014389	0.019371	0.035181
0.783773	0.242586	0.361782	0.269995	0.512998	0.515912	0.025175	0.016464	0.022521	0.014384	0.019376	0.035078
0.782583	0.242191	0.360294	0.269397	0.515087	0.514518	0.025145	0.016468	0.022436	0.014396	0.019554	0.034971
0.78134	0.24178	0.359251	0.26886	0.519594	0.513373	0.0251	0.016483	0.022367	0.014423	0.019902	0.034862
0.780039	0.241353	0.358653	0.268383	0.526456	0.512477	0.025041	0.016509	0.022315	0.014466	0.020414	0.03475
0.77882	0.240846	0.358212	0.268025	0.533564	0.511572	0.024984	0.016534	0.022268	0.014509	0.020945	0.034634
0.777844	0.240186	0.35748	0.26783	0.537913	0.510283	0.024953	0.016544	0.022211	0.014531	0.02129	0.034516
0.777113	0.239371	0.356455	0.267795	0.539662	0.508607	0.024947	0.016537	0.022143	0.014532	0.021448	0.034394
0.776625	0.2384	0.355136	0.267918	0.538925	0.506543	0.024966	0.016514	0.022065	0.014514	0.021419	0.03427
0.77638	0.237269	0.353521	0.268195	0.535782	0.504088	0.02501	0.016476	0.021977	0.014474	0.021205	0.034143
0.776399	0.236255	0.351984	0.26827	0.532099	0.501445	0.02505	0.01643	0.021892	0.014421	0.020947	0.034013
0.776637	0.23558	0.350843	0.267849	0.529596	0.498818	0.025061	0.016385	0.021823	0.014364	0.020783	0.033883
0.777097	0.235247	0.3501	0.266929	0.528288	0.496208	0.025044	0.016342	0.021771	0.014302	0.020714	0.033753
0.777778	0.235259	0.349757	0.265504	0.528198	0.493616	0.024998	0.0163	0.021734	0.014237	0.02074	0.033621
0.778683	0.235618	0.349816	0.263569	0.529351	0.491043	0.024924	0.016259	0.021713	0.014168	0.020865	0.033489
0.779317	0.236145	0.35005	0.261881	0.530896	0.488718	0.024845	0.016217	0.021699	0.014102	0.020993	0.033346
0.77943	0.236703	0.350288	0.260841	0.532245	0.486725	0.024778	0.016176	0.021687	0.014045	0.021071	0.033187
0.779021	0.237293	0.350531	0.260458	0.53341	0.485062	0.024722	0.016135	0.021677	0.013996	0.021096	0.033012
0.77809	0.237915	0.350779	0.260739	0.534402	0.48373	0.024678	0.016094	0.021668	0.013955	0.02107	0.032822
0.776635	0.238571	0.351032	0.261693	0.535229	0.482729	0.024646	0.016055	0.021662	0.013921	0.020992	0.032615
0.775116	0.239375	0.351229	0.262714	0.536851	0.481774	0.024615	0.016018	0.021636	0.013894	0.020961	0.032405
0.773701	0.240347	0.35135	0.263571	0.539442	0.48074	0.024581	0.015986	0.021584	0.013875	0.021005	0.032197
0.772391	0.241485	0.351394	0.264261	0.542959	0.479619	0.024546	0.015959	0.021509	0.013863	0.021126	0.03199
0.771185	0.242791	0.351359	0.264783	0.547369	0.478403	0.024508	0.015937	0.021408	0.01386	0.021323	0.031784
0.770084	0.244264	0.351243	0.265138	0.552644	0.477083	0.024468	0.015919	0.021284	0.013865	0.021594	0.03158
0.769166	0.245346	0.350977	0.265693	0.556894	0.475435	0.024434	0.015901	0.021173	0.013868	0.021796	0.031381
0.768419	0.245976	0.350564	0.266489	0.559898	0.473444	0.024407	0.015882	0.021082	0.013867	0.021909	0.031189
0.767847	0.246149	0.350002	0.267523	0.561689	0.471112	0.024387	0.015862	0.021011	0.013865	0.021931	0.031004
0.767452	0.245862	0.349292	0.268794	0.562296	0.468441	0.024375	0.015842	0.020961	0.013859	0.021864	0.030826
0.767235	0.24511	0.348409	0.270275	0.561777	0.46546	0.024368	0.015821	0.020929	0.013852	0.021712	0.030657
0.766963	0.244265	0.347034	0.271305	0.561761	0.462842	0.024365	0.01581	0.020889	0.013854	0.021626	0.030509
0.766625	0.243353	0.34517	0.271868	0.562319	0.460608	0.024363	0.01581	0.020838	0.013864	0.021614	0.030382
0.766223	0.242376	0.34281	0.271965	0.563451	0.458767	0.024363	0.015819	0.020777	0.013884	0.021673	0.030276
0.765759	0.241335	0.33995	0.271598	0.565162	0.457329	0.024365	0.015839	0.020707	0.013912	0.021806	0.030192
0.765266	0.240301	0.33673	0.270909	0.567338	0.456377	0.02437	0.015867	0.02063	0.013945	0.021994	0.03013
0.76492	0.239634	0.334165	0.270876	0.568962	0.455942	0.024387	0.01589	0.020575	0.013966	0.022111	0.03008
0.764719	0.239334	0.332263	0.271503	0.570032	0.456028	0.024415	0.015906	0.020542	0.013973	0.022156	0.030043
0.764662	0.239404	0.331031	0.272793	0.570547	0.456639	0.024455	0.015917	0.02053	0.013968	0.02213	0.030018
0.764747	0.239844	0.330476	0.274747	0.570502	0.45778	0.024506	0.015922	0.020539	0.01395	0.022031	0.030005
0.764811	0.240469	0.330366	0.277054	0.570119	0.459302	0.024561	0.015921	0.020564	0.013923	0.0219	0.030007
0.764393	0.240666	0.32982	0.278664	0.570132	0.460586	0.024604	0.015918	0.020585	0.013902	0.021864	0.030026
0.763491	0.240433	0.32884	0.279574	0.57053	0.461625	0.024633	0.015913	0.020602	0.013889	0.021924	0.030063
0.762108	0.23977	0.327423	0.279785	0.571302	0.462409	0.024649	0.015907	0.020615	0.013882	0.022078	0.030118
0.760242	0.238675	0.325569	0.279296	0.572439	0.46293	0.024651	0.015899	0.020624	0.013882	0.022326	0.03019
0.758173	0.237399	0.323456	0.278361	0.573502	0.463315	0.024647	0.015888	0.020626	0.013885	0.022601	0.030276
0.756444	0.236423	0.321466	0.277551	0.573712	0.46382	0.024653	0.015875	0.020618	0.013888	0.022778	0.030368
0.755052	0.235749	0.319597	0.276865	0.573076	0.464448	0.024669	0.015859	0.0206	0.013892	0.022855	0.030466
0.753997	0.235376	0.31785	0.276301	0.571595	0.465202	0.024694	0.015841	0.020572	0.013895	0.022835	0.030569
0.753279	0.235304	0.316224	0.275858	0.569267	0.466086	0.02473	0.015821	0.020535	0.013898	0.022717	0.030677
0.752799	0.235283	0.314775	0.275409	0.566816	0.466957	0.024769	0.015802	0.020493	0.013903	0.022573	0.030786
0.752387	0.235014	0.31352	0.274806	0.565068	0.467638	0.024804	0.015792	0.020456	0.013912	0.022487	0.030891
0.752039	0.234494	0.31246	0.274047	0.564027	0.468129	0.024835	0.015789	0.020423	0.013926	0.022461	0.030992
0.751755	0.233724	0.311594	0.273131	0.563699	0.468434	0.024861	0.015795	0.020393	0.013944	0.022495	0.031088
0.751534	0.232703	0.310922	0.272057	0.564094	0.468552	0.024883	0.015809	0.020368	0.013968	0.022589	0.031181
0.751495	0.23206	0.310552	0.271245	0.564866	0.469035	0.024912	0.015832	0.020346	0.013991	0.022678	0.031271
0.75169	0.232187	0.310501	0.270955	0.56566	0.470219	0.024954	0.015865	0.020329	0.014012	0.022715	0.031361
0.75212	0.233084	0.31077	0.271191	0.566473	0.472106	0.02501	0.015909	0.020316	0.014031	0.022699	0.03145
0.752786	0.234751	0.311359	0.271956	0.5673	0.474698	0.02508	0.015964	0.020308	0.014048	0.022633	0.031538
0.75369	0.237187	0.31227	0.273253	0.568138	0.477999	0.025164	0.016032	0.020305	0.014063	0.022515	0.031626
0.754264	0.239265	0.312888	0.274371	0.568263	0.481344	0.025235	0.016091	0.020309	0.014075	0.022362	0.031734
0.754283	0.240502	0.31296	0.274996	0.567428	0.484383	0.025283	0.016136	0.020321	0.014086	0.022188	0.03187
0.753747	0.240898	0.312485	0.275128	0.565635	0.487091	0.025308	0.016165	0.020339	0.014097	0.021991	0.032032
0.752653	0.240452	0.311461	0.274763	0.562885	0.489449	0.025309	0.016178	0.020365	0.014107	0.021771	0.032219
0.751	0.239166	0.309884	0.273901	0.559181	0.491439	0.025286	0.016174	0.020398	0.014118	0.021525	0.032432
0.749538	0.238141	0.308053	0.272921	0.556188	0.493677	0.02526	0.01617	0.020405	0.014122	0.021371	0.032659
0.748445	0.237643	0.306079	0.271939	0.554207	0.496283	0.025236	0.016172	0.020384	0.014122	0.021327	0.032897
0.747722	0.237675	0.303961	0.270955	0.553188	0.499256	0.025214	0.016178	0.020334	0.014116	0.021395	0.033145
0.74737	0.238235	0.301697	0.269969	0.553078	0.502596	0.025194	0.016189	0.020254	0.014105	0.021577	0.033403
0.747391	0.239326	0.299288	0.268979	0.553821	0.506302	0.025175	0.016204	0.020145	0.014088	0.021873	0.03367
0.747371	0.24016	0.297135	0.268	0.554663	0.509522	0.025175	0.01623	0.020066	0.014085	0.022138	0.033925
0.747257	0.240668	0.295257	0.26703	0.555453	0.512204	0.025192	0.016266	0.02002	0.014096	0.022359	0.034168
0.747052	0.24085	0.293658	0.26607	0.556197	0.514363	0.025228	0.016312	0.020009	0.014122	0.02254	0.034398
0.746756	0.240708	0.29234	0.265121	0.556911	0.51601	0.025281	0.016368	0.020033	0.014164	0.02268	0.034616
0.746287	0.240255	0.291362	0.264159	0.557519	0.517238	0.025347	0.016432	0.020088	0.014217	0.022774	0.034823
0.745048	0.239883	0.290845	0.262969	0.556874	0.519085	0.025365	0.016477	0.020122	0.014255	0.022821	0.03502
0.743044	0.239595	0.290759	0.261549	0.555033	0.521515	0.025336	0.016504	0.020135	0.014276	0.022818	0.035207
0.740279	0.239392	0.291082	0.2599	0.55204	0.524491	0.025262	0.016513	0.020126	0.014282	0.022762	0.035386
0.736755	0.239274	0.29179	0.258024	0.547934	0.527982	0.025141	0.016505	0.020098	0.014273	0.022652	0.035557
0.732646	0.239213	0.292955	0.256006	0.542844	0.5322	0.024985	0.01648	0.020058	0.01425	0.022482	0.03574
0.728916	0.23905	0.294626	0.254251	0.537592	0.537508	0.024848	0.016453	0.020049	0.01423	0.022265	0.035999
0.725565	0.238787	0.296813	0.252759	0.532137	0.543821	0.024732	0.016425	0.020069	0.014214	0.022	0.036327
0.722591	0.238421	0.299526	0.251533	0.526436	0.551073	0.024636	0.016397	0.020118	0.014202	0.021685	0.036718
0.719992	0.237952	0.302776	0.250573	0.52044	0.559212	0.024561	0.016367	0.020195	0.014193	0.021321	0.037168
0.717609	0.237362	0.305888	0.249884	0.515206	0.567953	0.024499	0.016336	0.02027	0.014185	0.020992	0.037681
0.71501	0.236639	0.307354	0.249368	0.51276	0.576319	0.024429	0.016307	0.020282	0.014172	0.020876	0.038248
0.712193	0.235782	0.307189	0.249022	0.512997	0.584291	0.02435	0.01628	0.02023	0.014153	0.020972	0.038863
0.709157	0.234789	0.305402	0.248839	0.515844	0.591855	0.024262	0.016254	0.020114	0.014128	0.021278	0.039523
0.705901	0.233657	0.302005	0.248816	0.521253	0.599002	0.024164	0.016231	0.019935	0.014098	0.02179	0.040224
0.702452	0.232355	0.298006	0.248917	0.528229	0.605847	0.024066	0.016207	0.019739	0.014062	0.022439	0.040931
0.698896	0.230882	0.294978	0.249063	0.534859	0.612548	0.023984	0.016182	0.019599	0.014028	0.023088	0.041588
0.695237	0.229242	0.292921	0.24926	0.54121	0.619196	0.023919	0.016156	0.019516	0.013996	0.023737	0.042202
0.691478	0.227441	0.291837	0.249512	0.547332	0.62586	0.023871	0.01613	0.01949	0.013964	0.024383	0.042778
0.687623	0.225483	0.291728	0.249825	0.553267	0.632593	0.02384	0.016102	0.01952	0.013933	0.025026	0.043319
0.683613	0.223332	0.291435	0.249882	0.557994	0.638776	0.0238	0.016069	0.019556	0.013902	0.025592	0.043813
0.679428	0.220995	0.289917	0.249437	0.56078	0.64389	0.02373	0.016028	0.019552	0.013872	0.026027	0.044252
0.675071	0.218478	0.287182	0.248493	0.561719	0.647986	0.023631	0.015979	0.019509	0.013844	0.026337	0.044642
0.670545	0.215788	0.283242	0.247057	0.560893	0.651111	0.023504	0.015925	0.019428	0.013818	0.026528	0.044985
0.665854	0.212931	0.278105	0.245131	0.558372	0.653306	0.02335	0.015864	0.01931	0.013796	0.026606	0.045285
0.661765	0.210641	0.273487	0.243395	0.55552	0.655038	0.023218	0.015816	0.019208	0.013785	0.026629	0.045535
0.658634	0.209258	0.270331	0.242222	0.553181	0.656638	0.023132	0.015788	0.01915	0.013791	0.026643	0.045739
0.656451	0.208771	0.268624	0.241603	0.551346	0.658109	0.023093	0.01578	0.019136	0.013813	0.026646	0.045897
0.655205	0.209168	0.268355	0.241529	0.55001	0.659453	0.0231	0.015791	0.019164	0.013852	0.026638	0.046009
0.654886	0.21044	0.269514	0.241992	0.549166	0.660671	0.02315	0.01582	0.019235	0.013906	0.026618	0.046077
0.654644	0.21143	0.270598	0.242434	0.548875	0.661676	0.023205	0.015843	0.019304	0.013953	0.026642	0.046126
0.654146	0.211742	0.271053	0.242645	0.549059	0.662459	0.02325	0.015851	0.019355	0.013989	0.026724	0.046169
0.653392	0.211376	0.270881	0.242628	0.549703	0.663028	0.023283	0.015845	0.01939	0.014011	0.026864	0.046206
0.652382	0.21033	0.270083	0.242382	0.550796	0.663388	0.023305	0.015825	0.019407	0.014019	0.027061	0.046237
0.651119	0.208602	0.268661	0.241909	0.552326	0.663546	0.023316	0.01579	0.019407	0.014014	0.027313	0.046264
0.649911	0.207011	0.267532	0.241131	0.553028	0.66369	0.023324	0.015763	0.019407	0.014013	0.027509	0.046312
0.648809	0.205701	0.266841	0.240068	0.552749	0.663849	0.023334	0.01575	0.019411	0.01402	0.027634	0.046386
0.647812	0.204675	0.26659	0.238718	0.551504	0.66402	0.023344	0.01575	0.01942	0.014034	0.027688	0.046485
[truncated: 402 more rows]

## Sheet: Fig1C
Color_avg	Color_se
0.440997	0.014386
0.186588	0.007326
0.295447	0.010624
0.202182	0.00692
0.530373	0.012698
0.164211	0.005732

## Sheet: Fig1D
Color_avg	Color_se
0.440997	0.014386
0.186588	0.007326
0.295447	0.010624
0.202182	0.00692
0.530373	0.012698
0.164211	0.005732

## Sheet: Figure 1f
figure 1f
	red	green	blue	yellow	black	white
mean	2.34696	1.19829	1.81969	1.33196	1.96095	1.29884
se	0.130544	0.121351	0.111373	0.0882244	0.124124	0.0966416

## Sheet: Fig1G
MUAredgreen_avg	MUAblueyellow_avg	MUAblackwhite_avg	MUAredgreen_se	MUAblueyellow_se	MUAblackwhite_se	LFPredgreen_avg	LFPblueyellow_avg	LFPblackwhite_avg	LFPredgreen_se	LFPblueyellow_se	LFPblackwhite_se	fMRIredgreen_avg	fMRIblueyellow_avg	fMRIblackwhite_avg	fMRIredgreen_se	fMRIblueyellow_se	fMRIblackwhite_se
0.327826	0.10148	0.499038	0.473416	0.537851	0.346531	0.601682	0.491038	0.180717	0.315525	0.427116	0.387341	0.3248	0.1283	0.1834	0.0376	0.0301	0.0351

## Sheet: Figure 2
figure 2b
	red	green	blue	yellow	black	white
mean	0.209332	0.130681	0.227339	0.152581	0.236829	0.119344
se	0.0391111	0.0419351	0.0364398	0.0372925	0.0381357	0.0359587
Figure 2c			Figure 2d			Figure 2e
bias in LGN	bias in V1		bias in LGN	bias in V1		bias in LGN	bias in V1
0.119692	0.520851		0.154064	0.275782		-0.0192701	0.182764
0.00221351	0.504322		0.134649	0.363318		0.0159121	0.082005
0.215661	0.679142		0.143572	0.222005		-0.157282	0.117817
0.0190756	0.307198		-0.12925	0.387699		-0.152126	0.185496
0.141724	0.470747		-0.0404354	0.479872		0.190489	-0.0141605
0.0154373	0.422481		-0.0968844	0.314256		-0.0243879	0.242188
0.6132	0.497717		-0.401358	0.274244		-0.673527	0.00729631
0.435285	1		1	0.289839		-0.21182	0.208686
0.152499	0.939789		0.165097	0.505301		0.164129	-0.109763
0.391428	0.354889		0.686513	0.0997214		0.439746	0.234476
-0.724592	0.286761		0.138715	-0.103034		0.237107	0.183525
0.280922	0.344892		0.0119512	0.0527113		-0.123189	0.173759
0.32073	0.273957		-0.0366868	0.0659604		0.57499	0.247611
0.179494	0.264841		-0.890005	0.0651975		0.0546651	0.0542835
0.646077	0.231112		-0.139409	0.101061		0.245917	0.391445
0.731245	0.396262		-0.132432	0.372662		0.233926	0.26259
0.382444	0.338712		-0.216587	0.239716		-0.552433	0.106735
-0.24298	0.236353		0.431644	0.264437		-0.00432975	-0.0340078
0.227876	0.409111		-0.272968	-0.101577		-0.129335	0.198304
-1	0.178722		0.375053	0.20811		0.292192	1
-0.071713	0.261647		-0.0832788	0.384234		0.267484	0.495557
-0.823174	0.180783		-0.903094	0.414729		0.631176	0.569199
-0.116147	0.236906		0.0510109	0.303868		-0.0470238	0.257859
-0.0545614	0.17807		0.561554	0.323961		-0.0268613	0.388675
-0.204299	0.585274		0.250278	0.48683		-0.0737812	0.438859
0.30681	0.189456		-0.295241	0.0237518		-0.458563	0.265061
-0.300514	0.714846		0.101489	0.427768		0.140058	0.417736
0.0931174	0.229477		0.223607	0.469124		0.839398	0.418147
0.377484	0.414775		-0.564236	0.655253		1	0.943182
-0.0123176	1		0.618538	0.555202		-0.120839	0.0247071
0.210246	0.300209		0.125674	0.320037		-0.138425	0.147831
0.228813	0.572437		0.560398	0.52578		0.22041	0.404961
-0.513895	1		-0.0371594	-0.273622		0.25433	0.231746
0.0447876	0.264052		-0.0548492	0.47567		-0.335491	0.292764
-1	0.557757		-0.0426623	-0.631923		0.199275	0.07308
0.0854536	0.260015		0.28472	0.0955197		-0.450465	-0.68009
-0.229337	0.0728035		-0.0857305	0.0189424		0.535458	0.169706
-0.267615	0.035905		-0.273014	0.0917341		0.180998	0.246479
-0.174044	-1		1	0.698507		-0.02212	0.0179105
0.127182	-0.161245		0.720424	0.009536		-0.0157596	0.165662
0.433451	0.891886		0.267889	0.137352		-0.204303	0.0140871
-0.00979125	0.142546		0.020459	-0.445386		-0.241109	0.105124
0.15452	0.251231		-0.316982	0.177115		0.379798	0.138421
-0.0676659	0.141887		-0.148679	-0.0355085		0.135736	-0.0501878
-0.0477384	-0.302519		0.375588	-0.0412725		-1	-0.686786
0.079303	0.256117		-0.0353741	0.170892		-0.19111	-0.0185315
-0.44121	0.779169		-0.194354	1		0.176411	0.9969
-0.119724	0.861396		-0.339624	-0.398178		0.105797	0.168263
0.303825	0.926974		0.285879	0.216609		0.327346	0.808784
0.287259	0.0602074		-0.163762	0.22106		0.124825	0.213909
0.290227	0.0425309		-0.0392518	-0.133491		-0.237332	0.233946
0.114592	0.596411		-0.238561	0.306248		-0.54675	0.214847
0.281844	0.892347		-0.356187	0.0557719		-0.0429154	0.637471
1	0.500615		-0.435275	-0.20554		0.436895	1
-0.185667	0.836305		-0.774729	0.0566058		-0.306477	-0.271632
-0.244906	-0.177043		0.405122	0.136361		0.229921	0.104194
-0.0245647	-0.0396769		-0.259017	0.298897		0.400762	0.175387
-0.0245647	-0.0396769		-0.259017	0.298897		0.400762	0.175387
1	0.0250089		0.0163451	-0.135398		-0.225533	-0.252476
0.0732704	0.317406		-0.294184	0.0264604		-0.331181	-0.314207
-0.160076	-0.174734		0.188902	0.390917		0.335719	-0.2753
-0.0449195	-0.000357769		-0.271016	-0.0663306		0.0544714	0.391455
-0.0693299	1		0.0976769	0.242377		0.682252	0.429644
0.0977361	0.159714		-0.0307853	-0.215312		0.123537	-0.144613
-0.515184	0.505417		0.435792	-0.162413		0.46965	0.082625
0.069507	1		-0.0760614	0.175254		0.271739	0.871675
0.0286097	-0.320039		-0.166729	0.0339783		0.670864	0.351742
0.246984	0.40315		1	0.287177		0.0263292	0.00694455
0.21655	0.520492		0.539423	0.0290885		0.289172	0.462634
0.298189	0.129406		0.01404	0.314594		0.0392767	-0.052476
-0.148957	-0.278005		0.2644	0.198497		-0.0790564	0.0455691
0.143147	0.271673		-0.0943995	-0.257418		0.240636	0.467565
0.136168	0.270783		-0.0818112	0.205806		-0.133515	0.226915
1	0.944668		0.0332797	0.103228		0.353596	0.127935
0.179834	0.228341		-0.0734527	-0.449935		-0.178927	-0.160922
0.018336	-0.0407815		0.0745652	0.288226		0.169071	-0.136677
0.0509051	0.0643809		-0.0846937	0.0095505		-0.115561	0.43588
-0.186438	0.13052		-0.123265	-0.110178		0.00536035	0.0654829
-0.0443678	-0.28759		0.594992	0.404579		-0.101162	-1
1	0.418019		0.523407	0.368575		0.190625	0.352147
0.0500119	-0.0268827		0.399059	0.12268		0.199087	0.175799
-0.440476	1		-0.342536	-0.245854		-0.0714578	0.333687
0.466299	0.12233		-0.680292	-0.133		1	0.484118
0.244308	1		-0.352128	-0.236728		-0.361029	0.540845
0.0350389	0.318445		0.0364593	-0.17821		-0.0322782	-0.201464
-0.446009	0.333198		0.219371	-0.0773412		0.454223	0.424161
0.036992	0.836342		0.153984	0.226498		1	1
-0.237726	-0.624034		0.424901	0.0438063		-0.0417707	0.135807
1	0.489104		0.390367	0.0892533		0.228825	-0.257684
-0.299862	-0.320679		0.0143186	-0.458781		-0.224857	-0.899336
0.0259895	0.26465		0.0424318	0.309892		0.191376	0.0812607
0.263488	0.188177		-0.0589253	0.0114726		0.0276902	0.0927994
0.626022	1		0.583152	-0.263599		0.300062	0.0201639
-0.348651	0.0343706		0.123868	0.189186		0.52439	0.278778
0.157209	0.239791		0.216083	0.233853		-0.130293	-0.00857522
-0.140754	-0.116725		-0.0267577	0.109783		0.106996	-0.104475
0.293738	0.136656		0.273556	0.267354		0.299054	0.234068
-0.0236206	0.0851562		0.0316643	0.087975		0.0998456	-0.210198
-0.580645	0.399034		1	1		0.0742608	0.5163
0.363792	0.529152		-0.608528	-0.161791		0.534156	0.026811
0.587117	0.259		0.267623	-1		-0.0671085	0.844476
0.126285	0.523637		-1	-0.103583		-0.602612	0.253333

## Sheet: Figure 3
figure 3b
	red	green	blue	yellow	black	white
mean	1.94723	1.21109	1.83107	1.37027	2.02603	1.41952
se	0.104494	0.0799691	0.0780252	0.0642866	0.0894627	0.0786551
figure 3c
	red	green	blue	yellow	black	white
mean	1.54709	1.14319	1.60505	1.0753	1.57044	1.13519
se	0.0729609	0.0610958	0.0666792	0.0486617	0.0639574	0.050757
figure 3d
	LGN	V1	V2	V4
mean	0.0739354	0.324803	0.268883	0.212138
se	0.0378105	0.0376078	0.0370349	0.0367674
figure 3e
	LGN	V1	V2	V4
mean	0.0434499	0.128263	0.180631	0.270129
se	0.0387406	0.0300923	0.0295672	0.0317521
figure 3f
	LGN	V1	V2	V4
mean	0.0901452	0.18345	0.173832	0.205483
se	0.0344252	0.0351033	0.0291199	0.0338259
figure 3g
	LGN	V1	V2	V4
mean	0.889153	2.25937	3.18494	3.62797
se	0.164123	0.148075	0.193246	0.19335

## Sheet: Figure 4
figure 3e
	LGN-V1	V1-V2	V1-V4
mean	0.351909	0.181387	0.137761
se	0.0922588	0.034249	0.0291731
figure 3f
	LGN-V1	V1-V2	V1-V4
mean	0.251761	0.129278	0.175265
se	0.0825267	0.0304163	0.0323901
figure 3g
	LGN-V1	V1-V2	V1-V4
mean	0.261012	0.206044	0.251859
se	0.084946	0.0358952	0.0414992

## Sheet: Figure5CEG
Red-Green Bias
Xdata	0.319113	0.336334	0.370757	0.329982	0.333291	0.328791	0.340011	0.252783	0.264737	0.340863	0.296796	0.3104	0.364102	0.413574	0.385409	0.467368	0.523681	0.516941	0.578046	0.636638	0.700257	0.710687	0.700384	0.653182	0.56824	0.5154	0.492189	0.494401	0.487359	0.511393	0.465049	0.44498	0.387012	0.321619	0.353311	0.37657	0.418282	0.434688	0.555877	0.657758	0.62915	0.553152
Ydata	0.0375	0.0625	0.0875	0.1125	0.1375	0.1625	0.1875	0.2125	0.2375	0.2625	0.2875	0.3125	0.3375	0.3625	0.3875	0.4125	0.4375	0.4625	0.4875	0.5125	0.5375	0.5625	0.5875	0.6125	0.6375	0.6625	0.6875	0.7125	0.7375	0.7625	0.7875	0.8125	0.8375	0.8625	0.8875	0.9125	0.9375	0.9625	0.9875	1.0125	1.0375	1.0625
Blue-yellow Bias
Xdata	0.177826	0.244876	0.214552	0.189461	0.172502	0.113671	0.0182367	0.034162	0.0796926	0.0776893	0.110229	0.15278	0.171074	0.18865	0.209938	0.20797	0.266607	0.293887	0.339728	0.371001	0.454501	0.501373	0.468836	0.491003	0.54478	0.491311	0.47391	0.34798	0.301773	0.178207	0.0999335	0.05423	0.0265818	0.0363844	0.120271	0.170731	0.266712	0.254681	0.268895	0.174594	0.106037	0.1697
Ydata	0.0375	0.0625	0.0875	0.1125	0.1375	0.1625	0.1875	0.2125	0.2375	0.2625	0.2875	0.3125	0.3375	0.3625	0.3875	0.4125	0.4375	0.4625	0.4875	0.5125	0.5375	0.5625	0.5875	0.6125	0.6375	0.6625	0.6875	0.7125	0.7375	0.7625	0.7875	0.8125	0.8375	0.8625	0.8875	0.9125	0.9375	0.9625	0.9875	1.0125	1.0375	1.0625
Black-White Bias
Xdata	0.378753	0.423887	0.439949	0.551122	0.503331	0.495227	0.47474	0.452114	0.500095	0.473435	0.526496	0.51571	0.583528	0.604526	0.538296	0.608248	0.636174	0.626106	0.608813	0.635045	0.6372	0.587378	0.598458	0.49283	0.472482	0.421095	0.455536	0.431832	0.399654	0.522116	0.473805	0.473805	0.480185	0.479587	0.502399	0.474541	0.539127	0.510742	0.50965	0.596064	0.502568	0.45797
Ydata	0.05	0.075	0.1	0.125	0.15	0.175	0.2	0.225	0.25	0.275	0.3	0.325	0.35	0.375	0.4	0.425	0.45	0.475	0.5	0.525	0.55	0.575	0.6	0.625	0.65	0.675	0.7	0.725	0.75	0.775	0.8	0.825	0.85	0.875	0.9	0.925	0.95	0.975	1	1.025	1.05	1.075

[truncated: 10 more sheets: Figure 5DFH, Figure S3, Figure S4, Figure S5, Figure S7, Figure S8, Figure S9, FigureS10, Figure S11A, Figure S15]
